# Supplementary material for: Hybridization and adaptive evolution of diverse Saccharomyces species for cellulosic biofuel production
Source: Biotechnol Biofuels. 2017 Mar 27;10:78. doi: 10.1186/s13068-017-0763-7 (PMC5369230; doi:10.1186/s13068-017-0763-7)
Supplement: Supplementary file 1 — Additional file 1. Geographical, genetic, and kinetic parameter information for hybrids. [file 13068_2017_763_MOESM1_ESM.xlsx]

## Sheet: ACSH_kinetic_all_hybrids
Additional File 1. Geographical, genetic, and kinetic parameter information for hybrids.
Strain	Species	Measured kinetics in different conditions (Additional File 3)	Initial fermentation test in ACSH (Additional File 2)	Synthetic hybrid	mtDNA inheritance	log2(spec.growth.norm.mean: Column P)	log2(ODmax.norm.mean: Column T)	log2(lag.time.norm.mean: Column X)	synonym1	synonym2	synonym3	synonym4	Ecology	spec.growth.mean	spec.growth.sd	spec.growth.norm.mean	spec.growth.norm.sd	ODmax.mean	ODmax.sd	ODmax.norm.mean	ODmax.norm.sd	lag.time.mean	lag.time.sd	lag.time.norm.mean	lag.time.norm.sd	Country.of.Isolation	reference/shared by/isolated by
yHDPN1	Saccharomyces cerevisiae GLBRCY101 x Saccharomyces mikatae yHSSS217	YES	YES	YES	Recombinant S. cererevisiae x S. mikatae (WGS)	0.22418	0.0363031	0.187728	yHWA103					0.0477226	0.00570906	1.16811	0.00329143	1.09694	0.0619994	1.02548	0.0321982	5.35171	2.40414	1.13897	0.297167		This study
yHDPN2	Saccharomyces cerevisiae GLBRCY128 x Saccharomyces mikatae yHSSS217		YES	YES	S. mikatae (COX2)	-0.0447774	-0.128664	-0.354091	yHWA152					0.0396842	0.00607797	0.969439	0.0355344	0.978587	0.0691208	0.914678	0.0416445	7.71824	3.2757	0.782363	0.183318		This study
yHDPN5	Saccharomyces cerevisiae GLBRCY101 x Saccharomyces kudriavzevii FM1097	YES	YES	YES	S. cerevisiae (WGS)	-0.143265	-0.0549214	0.504422	yHWA93					0.0370609	0.00559849	0.905468	0.03127	1.03012	0.0894527	0.962647	0.0594533	4.43873	2.31721	1.41856	0.481938		This study
yHDPN6	Saccharomyces cerevisiae GLBRCY128 x Saccharomyces kudriavzevii FM1097		YES	YES	Recombinant S. cererevisiae x S. kudriavzevii (COX2)	-0.119329	-0.0654803	-0.300127	yHWA154					0.0385341	0.0202963	0.920616	0.389319	1.02358	0.166013	0.955627	0.131231	11.0657	10.1426	0.812181	0.640695		This study
yHDPN7	Saccharomyces cerevisiae GLBRCY101 x Saccharomyces uvarum yHSSS101		YES	YES	S. cerevisiae (COX2)	0.0195667	-0.0169713	-0.00515561	yHWA97					0.0424027	0.000298905	1.01365	0.00714547	1.04534	0.0328902	0.988305	0.0310958	4.949	0.538618	0.996433	0.108445		This study
yHDPN8	Saccharomyces cerevisiae GLBRCY128 x Saccharomyces uvarum yHSSS101		YES	YES	S. cerevisiae (COX2)	-0.374924	-0.167144	-0.40649	yHWA156					0.0322582	0.000994903	0.771146	0.0237836	0.941998	0.000570989	0.890604	0.000539837	6.5031	0.267858	0.754457	0.0310756		This study
yHDPN235	Saccharomyces cerevisiae GLBRCY101 x Saccharomyces eubayanus yHEB69		YES	YES	S. cerevisiae (COX2)	-0.260026	-0.166105	-0.703055						0.0345493	0.000151658	0.835073	0.00366565	1.17576	0.00267026	0.891246	0.0020241	7.1225	0.027286	0.61427	0.00235324		This study
yHDPN276	Saccharomyces cerevisiae GLBRCY128 x Saccharomyces eubayanus yHEB69		YES	YES	S. cerevisiae (COX2)	-0.908424	-0.259734	-0.986496						0.022042	0.00145666	0.532767	0.0352081	1.10188	0.0590951	0.835242	0.0447951	8.66954	0.0890448	0.504702	0.0051838		This study
yHCT65	Saccharomyces eubayanus x Saccharomyces uvarum			NO		-1.16191	-1.14877	-2.88946	SR10-K1					0.0195758	NA	0.446919	NA	0.490413	NA	0.451011	NA	28.8628	NA	0.134954	NA		Unknown
CBS1513	Saccharomyces cerevisiae x Saccharomyces eubayanus			NO	Introgressed S. uvarum in S. eubayanus	-0.523094	-0.366365	-1.57427	yHCT82	CECT11037(T)	PYCC4457		Lager beer	0.0284391	0.000581868	0.695878	0.00329799	0.801416	0.0494026	0.775735	0.0540938	16.639	1.56118	0.335814	0.326089	Denmark	Okuno et al 2016
CBS1503	Saccharomyces cerevisiae x Saccharomyces eubayanus			NO	Introgressed S. uvarum in S. eubayanus	-1.9474	-0.420955	-0.679134	FM471	CECT1970	NRRL Y-12693	PYCC4581	Lager beer	0.016401	0.000656305	0.259284	0.0103756	0.964746	0.0364239	0.74693	0.0282003	9.83122	0.788946	0.62454	0.0501187	Denmark	Okuno et al 2016
yHCT133	Saccharomyces cerevisiae x Saccharomyces eubayanus			NO		-0.45913	-0.380136	-1.30244	Diamond Lager					0.0297245	0.000112161	0.727425	0.00869168	0.794355	0.0871903	0.768365	0.0781443	13.2869	0.285799	0.405439	0.37762		Unknown
W27	Saccharomyces cerevisiae x Saccharomyces kudriavzevii			NO	S. kudriavzevii	-0.432705	-0.209204	-0.942864	FM1043				wine	0.0302835	0.00133533	0.740871	0.0210279	0.89416	0.0701673	0.865014	0.0608881	12.2139	3.66256	0.520199	0.5573	Switzerland	Hittinger et al 2010
CBS380	Saccharomyces cerevisiae x Saccharomyces eubayanus x Saccharomyces uvarum			NO	S. uvarum	-0.450608	-0.348472	-0.204057	FM473	CECT11035	PYCC4456		beer	0.0462858	6.36502e-05	0.731734	0.00100625	1.01445	0.0215536	0.785415	0.0166873	7.0601	0.376039	0.868106	0.0462376		Okuno et al 2016
WLP800	Saccharomyces pastorianus			NO	S. cerevisiae	-0.0409718	-0.0254394	-0.715741	yHCT130					0.0395615	0.00219955	0.972	0.059713	1.0502	0.00322327	0.982521	0.0277196	9.50817	2.52023	0.608892	0.0406659		Diego Libkind
DBVPG6283	Saccharomyces pastorianus			NO		-0.4185	-0.214398	-1.27092	yHCT111	PYCC4659				0.0306194	0.00454671	0.748202	0.0238949	0.9219	0.0470262	0.861906	0.022308	13.8834	3.09458	0.414394	0.00968669		Diego Libkind
DBVPG6282	Saccharomyces pastorianus			NO		-0.439568	-0.259874	-1.1542	yHCT110	PYCC4658				0.0299848	0.00121681	0.737355	0.0563577	0.892514	0.0164353	0.835161	0.0363704	12.7639	2.48157	0.449315	0.00257663		Diego Libkind
Wyeast 2112	Saccharomyces pastorianus			NO	S. uvarum	-0.45725	-0.226819	-0.621484	yHCT135				California Lager	0.0296864	0.00234575	0.728374	0.0276707	0.913912	0.0399294	0.854517	0.0158566	8.83759	1.85731	0.650002	0.00671692		Diego Libkind
CBS1260	Saccharomyces pastorianus			NO	Introgressed S. uvarum in S. eubayanus	-0.528087	-0.272579	-1.56836	yHCT79	PYCC4579				0.0283476	0.00366462	0.693474	0.00869436	0.8854	0.0403464	0.827838	0.0169175	17.2756	5.13893	0.337192	0.0338579		Diego Libkind
CBS1538	Saccharomyces pastorianus			NO	Introgressed S. uvarum in S. eubayanus	-0.788764	-0.441102	-1.51506	yHCT83	CECT1940(T)	PYCC4601		Lager beer	0.0237926	0.00530044	0.57884	0.0621341	0.789193	0.147635	0.736572	0.119551	16.3673	2.90827	0.349882	0.00796359	Denmark	Okuno et al 2016
CBS1486	Saccharomyces pastorianus			NO	Introgressed S. uvarum in S. eubayanus	-1.11311	-0.445952	-1.28429	yHCT80	PYCC4580				0.0186026	0.00260682	0.462297	0.117829	0.783568	0.0895504	0.7341	0.102209	13.9059	1.40316	0.410573	0.041119		Diego Libkind
spec.growth.mean = average (n=2) of the maximum exponential growth rates ( (ln(OD2)-ln(OD1))/(T2-T1) ) achieved by the sample in the course of the independent growth experiments
spec.growth.sd = standard deviation (n=2) of the maximum exponential growth rates achieved by the sample in the course of the independent growth experiments
spec.growth.norm.mean = average (n=2) of the maximum exponential growth rates achieved by the sample in the course of independent growth experiments, normalized by dividing by the maximum exponential growth rate of the reference included in the same experiment (plate run)
spec.growth.norm.sd = standard deviation (n=2) of the maximum exponential growth rates achieved by the sample in the course of independent growth experiments, normalized by dividing by the maximum exponential growth rate of the reference included in the same experiment (plate run)
ODmax.mean = average (n=2) of the estimated growth plateaus achieved by the sample of independent growth experiments
ODmax.sd = standard deviation (n=2) of the estimated growth plateaus achieved by the sample of independent growth experiments
ODmax.norm.mean = average (n=2) of the estimated growth plateaus achieved by the sample of independent growth experiments, normalized by dividing by the estimated growth plateau of the reference included in the same experiment (plate run)
ODmax.norm.sd = standard deviation (n=2) of the estimated growth plateaus achieved by the sample of independent growth experiments, normalized by dividing by the estimated growth plateau of the reference included in the same experiment (plate run)
lag.time.mean = average (n=2) of the time period prior to observable growth from independent experiments
lag.time.sd = standard deviation (n=2) of the time period prior to observable growth from independent experiments
lag.time.norm.mean = average (n=2) of the time period prior to observable growth from independent experiments, normalized by dividing by the reference value included in the same experiment (plate run)
lag.time.norm.sd = standard deviation (n=2) of the time period prior to observable growth from independent experiments, normalized by dividing by the reference value included in the same experiment (plate run)
Hittinger CT, Gonçalves P, Sampaio JP, Dover J, Johnston M, Rokas A. 2010. Remarkably ancient balanced polymorphisms in a multi-locus gene network. Nature. 464:54-58.
Okuno M, Kajitani R, Ryusui R, Morimoto H, Kodama Y, Itoh T. 2016. Next-generation sequencing analysis of lager brewing yeast strains reveals the evolutionary history of interspecies hybridization. DNA Res. 23:67-80.
