# Supplementary material for: Hybridization and adaptive evolution of diverse Saccharomyces species for cellulosic biofuel production
Source: Biotechnol Biofuels. 2017 Mar 27;10:78. doi: 10.1186/s13068-017-0763-7 (PMC5369230; doi:10.1186/s13068-017-0763-7)
Supplement: Supplementary file 2 — Additional file 2. Initial fermentation screen to select the most-promising Saccharomyces strains. An exploratory, single replicate fermentation was conducted, and the extracellular metabolite concentrations of selected wild Saccharomyces and synthetic hybrids, ethanol yields based on sugar consumed, and percentages of glucose and xylose at the end of the 14 days ACSH fermentation at 24 °C are given. Strain names in green were selected for the next round of triplicate fermentations in four different media conditions at 24 °C. 1: selected engineered strain, 2: selected based on kinetics, 3: selected based on fermentative traits. Green, red, and gray row background colors indicate the best growing strains, the slowest growing strains, and the synthetic hybrids, respectively. Glu: glucose; Xyl: xylose; EtOH: ethanol; Gly: glycerol; Xli: xylitol; Ace: acetate; Cons: consumed. [file 13068_2017_763_MOESM2_ESM.xlsx]

## Sheet: Sheet1
Additional File 2. Initial fermentation screen to select the most-promising Saccharomyces strains.
Strain_name	Species	Glu (g/L)	Xyl (g/L)	EtOH (g/L)	Xli(g/L)	Gly (g/L)	Ace (g/L)	% Glu Cons	% Xyl Cons
	Initial values:	67	29			0.57	1.82
GLBRCY73 (1)	Saccharomyces cerevisae	0.0599	14.7	24.9	0	4.34	3.27	99.9106	49.3103
GLBRCY128 (1)	Saccharomyces cerevisiae	0.112	10.6	31.3	1.33	1.82	0	99.8328	63.4483
yHDPN14 (3)	Saccharomyces paradoxus	0.0454	23.9	22.3	3.77	1.83	0.149	99.9322	17.5862
CBS432	Saccharomyces paradoxus	0.115	29	24.2	0.24	1.65	0.0882	99.8284	0
yHDPN32	Saccharomyces paradoxus	0.0364	29	23.8	1.08	2.13	0.144	99.9457	0
yHAB6	Saccharomyces paradoxus	0.0461	29	24.3	0.635	3.9	0.153	99.9312	0
yHDPN23	Saccharomyces paradoxus	0.172	29	26.1	0.255	2.66	1.4	99.7433	0
yHDPN24	Saccharomyces paradoxus	0.0764	24.3	20.4	5.64	0.844	2.24	99.886	16.2069
IFO1815	Saccharomyces mikatae	0.292	29	27.7	0	2.63	1.71	99.5642	0
yHDPN1	S. cerevisiae Y101 X S. mikatae IFO1815	0.0357	23.9	23.2	0	3.63	2.01	99.9467	17.5862
yHDPN2	S. cerevisiae Y128 X S. mikatae IFO1815	0.227	25.4	25.3	0.356	2.36	1.83	99.6612	12.4138
yHAB343	Saccharomyces mikatae	0.184	29	26.3	0	2.87	1.37	99.7254	0
yHAB336 (2,3)	Saccharomyces mikatae	0	23.6	22.8	0.817	2.29	2.33	100	18.6207
ZP591	Saccharomyces kudriavzevii	0.404	29	27.4	0	3.01	1.77	99.397	0
ZP690	Saccharomyces kudriavzevii	0.4	29	26.6	0	2.86	1.87	99.403	0
IFO1802	Saccharomyces kudriavzevii	0.197	29	28.2	0	3.09	1.58	99.706	0
yHDPN5	S. cerevisiae Y101 X S. kudriavzevii IFO1802	0.0856	29	27.8	0	3.27	2.77	99.8722	0
yHDPN6	S. cerevisiae Y128 X S. kudriavzevii IFO1802	0.285	23.2	23.6	0.0483	3.29	0	99.5746	20
yHAB301*	Saccharomyces kudriavzevii	0.29	29	30.2	0.507	3.61	3.15	99.5672	0
FM1059	Saccharomyces kudriavzevii	0.703	29	28.7	0.0804	2.98	1.36	98.9507	0
yHAB333	Saccharomyces kudriavzevii	0.397	29	27.8	0	2.88	2.04	99.4075	0
yHAB351	Saccharomyces kudriavzevii	0.141	29	26.4	0	2.99	1.77	99.7896	0
yHAB407 (2)	Saccharomyces kudriavzevii	0.173	29	26.4	0	2.98	1.81	99.7418	0
CBS10644	Saccharomyces arboricola	0.543	29	27.5	0	2.73	1.73	99.1896	0
yHAB406	Saccharomyces arboricola	0.523	29	26.9	0.528	3.13	3.94	99.2194	0
yHAB413 (2)	Saccharomyces arboricola	0.0945	29	26	1.82	3.01	2.54	99.859	0
CBS7001	Saccharomyces uvarum	0.123	29	28.5	0.624	2.11	1.51	99.8164	0
yHDPN7	S. cerevisiae Y101 X S. uvarum CBS7001	0.0645	28.2	26.4	0	2.81	2.39	99.9037	2.75862
yHDPN8	S. cerevisiae Y128 X S. uvarum CBS7001	0.278	25.4	25.5	0	2.18	0	99.5851	12.4138
KEH.25.A.9	Saccharomyces uvarum	0.107	29	28	1.59	2.21	1.77	99.8403	0
CBS395	Saccharomyces uvarum	1.22	29	28.1	0	3.73	1.8	98.1791	0
yHCT77 (3)	Saccharomyces uvarum	0.175	28.9	26.7	1.12	2.02	0.018	99.7388	0.344828
yHAB442	Saccharomyces uvarum	0.0584	29	26.1	0.498	2.65	2.13	99.9128	0
yHAB482	Saccharomyces uvarum	0.111	29	25.8	0.658	2.42	1.91	99.8343	0
yHAB522	Saccharomyces uvarum	0.287	29	27	0.416	2.41	2.08	99.5716	0
yHAB528	Saccharomyces uvarum	0.163	29	27.4	0.566	2.54	2.12	99.7567	0
yHAB60*	Saccharomyces uvarum	0.444	29	28.3	1.3	2.69	4.06	99.3373	0
yHAB521	Saccharomyces uvarum	0.0901	29	26.2	0.687	2.77	2.6	99.8655	0
FM1318	Saccharomyces eubayanus	0.0986	29	27.4	0.975	2.53	2.54	99.8528	0
yHDPN235	S. cerevisiae Y101 X S. eubayanus FM1318	0.0816	24	25.2	0	1.39	2.29	99.8782	17.2414
yHDPN276	S. cerevisiae Y128 X S. eubayanus FM1318	0.153	28.7	26.8	0	3.09	1.58	99.7716	1.03448
yHCT69 (2)	Saccharomyces eubayanus	0.0917	29	26.3	1.17	2.48	2.56	99.8631	0
yHAB110	Saccharomyces eubayanus	0	27.6	18.7	3.88	1.84	0.215	100	4.82759
yHAB94	Saccharomyces eubayanus	0.325	29	27.7	1.12	2.82	2.59	99.5149	0
*Species designation was changed at the end of this work
Green strain names indicate selected strains for fermentations
(1): Selected because engineered
(2): Selected based on kinetic parameters
(3): Selected based on fermentative traits
Green, red and gray row background colors indicate best, worst growing strains and artificial hybrids, respectively
Glu::Glucose
Xyl: Xylose
EtOH: Ethanol
Xli: Xylitol
Gly: Glycerol
Ace: Acetate
Cons: Consumed
