# Supplementary material for: Hybridization and adaptive evolution of diverse Saccharomyces species for cellulosic biofuel production
Source: Biotechnol Biofuels. 2017 Mar 27;10:78. doi: 10.1186/s13068-017-0763-7 (PMC5369230; doi:10.1186/s13068-017-0763-7)
Supplement: Supplementary file 4 — Additional file 4. Mean and standard deviation (SD) of extracellular compounds during fermentations at different time points. [file 13068_2017_763_MOESM4_ESM.xlsx]

## Sheet: Additional File XXX Mean and SD
Additional File 4. Mean and standard deviation (SD) of extracellular compounds during fermentations at different time points.
Strain	Media	Condition	Temperature	Time point	Time (hours)	Time (days)	Species	Mean glucose (g/L)	SD glucose (g/L)	Mean xylose (g/L)	SD xylose (g/L)	Mean xylitol (g/L)	SD xylitol (g/L)	Mean succinate (g/L)	SD succinate (g/L)	Mean glycerol (g/L)	SD glycerol (g/L)	Mean acetate (g/L)	SD acetate (g/L)	Mean ethanol (g/L)	SD ethanol (g/L)	Mean ethanol yield	SD ethanol yield	Mean ethanol theoretical yield (%)	SD ethanol theoretical yield (%)	Mean ethanol yield difference to 2nd day (%)	SD ethanol yield difference to 2nd day (%)	Mean OD600	SD OD600
GLBRCY128	ACSH	Microaerobic	24°C	T0	0	0	Engineered Saccharomyces cerevisiae	62.0667	0.814453	34.7333	0.61101	0	0	0.0883667	0.0175015	0.281	0.00916515	2.34667	0.0404145	0	0	0	0	0	0	-12.6016	14.9439	0.0666667	0.057735
GLBRCY128	ACSH	Microaerobic	24°C	T1	46.5	2	Engineered Saccharomyces cerevisiae	35.44	29.9836	34.9333	0.750555	0	0	0.0841667	0.0372884	1.07933	0.922494	1.98	0.407799	12.1852	14.3664	12.6016	14.9439	24.7091	29.3017	0	0	4.53333	4.00666
GLBRCY128	ACSH	Microaerobic	24°C	T2	166.5	7	Engineered Saccharomyces cerevisiae	0.0336667	0.0583124	32.0333	2.25019	0.268	0.28419	0	0	2.06667	0.135769	1.49333	0.102632	29.4762	2.60861	30.4793	3.08965	59.7634	6.05813	17.8777	14.0086	13.0667	3.25781
GLBRCY128	ACSH	Microaerobic	24°C	T3	262.5	11	Engineered Saccharomyces cerevisiae	0.0534333	0.0567491	31.8667	1.40119	0.646667	1.12006	0	0	1.95333	0.332014	0.917633	0.746292	28.5762	3.54785	29.5589	4.04532	57.9586	7.93201	16.9573	13.9939	14	4.70319
GLBRCY128	ACSH	Microaerobic	24°C	T4	334.5	14	Engineered Saccharomyces cerevisiae	0.0376667	0.0652406	31	1.50997	1.36	2.35559	0	0	1.8	0.641171	0.724967	0.580961	27.4762	4.9287	28.4359	5.44695	55.7567	10.6803	15.8343	14.0162	15	6.063
GLBRCY128	YPDX+HTs	Microaerobic	24°C	T0	0	0	Engineered Saccharomyces cerevisiae	57.5667	2.91433	29.5	1.47309	0.0162	0.00564269	0.0353	0.0308929	0.140767	0.0888941	2.09	0.03	0	0	0	0	0	0	-30.9741	0.652842	0.166667	0.208167
GLBRCY128	YPDX+HTs	Microaerobic	24°C	T1	46.5	2	Engineered Saccharomyces cerevisiae	0.433333	0.750555	28.1667	0.493288	0.0249433	0.015935	0.151667	0.0212211	1.77667	0.191398	0.779333	0.0625486	26.966	0.587147	30.9741	0.652842	60.7336	1.28008	0	0	7.53333	1.00664
GLBRCY128	YPDX+HTs	Microaerobic	24°C	T2	166.5	7	Engineered Saccharomyces cerevisiae	0	0	20.1667	0.305505	0.247667	0.0954219	0.131333	0.0100167	1.85333	0.126623	0.443667	0.0297377	26.3326	0.833849	30.2495	1.076	59.3127	2.10981	-0.724669	0.431446	11.8	1.58745
GLBRCY128	YPDX+HTs	Microaerobic	24°C	T3	262.5	11	Engineered Saccharomyces cerevisiae	0	0	14.8333	0.680686	0.404667	0.149721	0.0964667	0.0186776	1.95333	0.100167	0.393667	0.020502	24.3993	0.867244	28.0259	0.985238	54.9527	1.93184	-2.94825	0.353914	14.3333	0.702377
GLBRCY128	YPDX+HTs	Microaerobic	24°C	T4	334.5	14	Engineered Saccharomyces cerevisiae	0	0	11.8667	0.763763	0.477667	0.182938	0.0617667	0.0184232	2.09333	0.080829	0.323	0.0641561	22.5993	0.87299	25.9569	0.933735	50.8959	1.83085	-5.01724	0.36337	13.9333	0.832666
GLBRCY128	YPDX+FA	Microaerobic	24°C	T0	0	0	Engineered Saccharomyces cerevisiae	62.6	16.8935	36.4	8.83855	0.00607667	0.00349763	0.0597333	0.00919203	0.0457667	0.0189004	0.0789	0.0111692	0	0	0	0	0	0	-26.4962	3.09862	0.166667	0.208167
GLBRCY128	YPDX+FA	Microaerobic	24°C	T1	46.5	2	Engineered Saccharomyces cerevisiae	0	0	31.7	5.72364	0.0942	0.0672021	0.217333	0.0793872	2.42	0.390512	0.2325	0.141465	25.6998	3.29264	26.4962	3.09862	51.9534	6.07574	0	0	8.93333	0.702377
GLBRCY128	YPDX+FA	Microaerobic	24°C	T2	166.5	7	Engineered Saccharomyces cerevisiae	0	0	14.3	5.17977	0.802667	0.505531	0.0862333	0.0292893	1.90067	1.00841	0.02312	0.0122776	26.3331	4.80553	27.0622	4.22131	53.0632	8.27709	0.566026	3.25263	16.7333	1.79258
GLBRCY128	YPDX+FA	Microaerobic	24°C	T3	262.5	11	Engineered Saccharomyces cerevisiae	0	0	7.5	8.05404	1.11867	0.966102	0.0497567	0.066913	1.56567	1.19149	0.01364	0.0047534	23.6331	4.53889	24.4791	5.8233	47.9982	11.4182	-2.01714	4.62599	19.1667	2.06478
GLBRCY128	YPDX+FA	Microaerobic	24°C	T4	334.5	14	Engineered Saccharomyces cerevisiae	0	0	5.59233	7.71774	1.25467	1.23516	0.0762667	0.073656	1.231	1.09354	0.0144133	0.00407069	19.8331	3.76313	20.7022	5.83078	40.5925	11.4329	-5.79405	4.39459	22.4	1.56205
GLBRCY128	YPDX	Microaerobic	24°C	T0	0	0	Engineered Saccharomyces cerevisiae	59.4333	2.0306	30.6667	2.36925	0.0118533	0.0104395	0.0667	0.0250174	0.0645667	0.0271191	0.0422333	0.00530031	0	0	0	0	0	0	-31.3137	2.78185	0.233333	0.208167
GLBRCY128	YPDX	Microaerobic	24°C	T1	46.5	2	Engineered Saccharomyces cerevisiae	0	0	26.6667	0.85049	0.0432667	0.0206737	0.208667	0.0516946	1.79333	0.584323	0.248667	0.0255408	28.2062	2.38451	31.3137	2.78185	61.3995	5.45461	0	0	8.83333	0.493288
GLBRCY128	YPDX	Microaerobic	24°C	T2	166.5	7	Engineered Saccharomyces cerevisiae	0	0	2.69333	0.38397	0.365667	0.0748487	0.157	0.0252389	1.99333	0.65041	0.0414	0.0340616	32.9729	1.25643	36.6012	1.58198	71.7671	3.10192	5.28748	1.49091	18.8	1.38564
GLBRCY128	YPDX	Microaerobic	24°C	T3	262.5	11	Engineered Saccharomyces cerevisiae	0	0	0.493667	0.349343	0.37	0.0145258	0.131	0.0150997	1.96	0.711056	0.1076	0.167844	31.0729	2.92176	34.4974	3.40766	67.6419	6.68168	3.18362	2.94922	19.3333	0.305505
GLBRCY128	YPDX	Microaerobic	24°C	T4	334.5	14	Engineered Saccharomyces cerevisiae	0	0	0.333667	0.297497	0.339667	0.0506392	0.15	0.078848	1.68	0.913072	0.113067	0.17696	28.8062	4.94352	31.988	5.64383	62.7215	11.0663	0.674239	4.80415	19.4	1.249
GLBRCY73	ACSH	Microaerobic	24°C	T0	0	0	Engineered Saccharomyces cerevisiae	62.1667	0.550757	34.8667	0.51316	0	0	0.0886	0.0195008	0.313667	0.0299555	2.36	0.052915	0	0	0	0	0	0	-29.8287	0.107851	0.233333	0.152753
GLBRCY73	ACSH	Microaerobic	24°C	T1	46.5	2	Engineered Saccharomyces cerevisiae	0.0307667	0.0110238	33	0.818535	0	0	0.0465333	0.0438555	2.74333	0.105987	1.78	0.052915	28.9445	0.404839	29.8287	0.107851	58.4876	0.211473	0	0	16.1333	0.11547
GLBRCY73	ACSH	Microaerobic	24°C	T2	166.5	7	Engineered Saccharomyces cerevisiae	0.0373333	0.0646632	24.9	1.91572	0	0	0	0	3.25	0.0793725	0.775333	0.387281	28.2778	0.854097	29.1414	0.770134	57.1399	1.51007	-0.687305	0.746972	19.2	0.2
GLBRCY73	ACSH	Microaerobic	24°C	T3	262.5	11	Engineered Saccharomyces cerevisiae	0.0403333	0.0698594	10.7533	4.54126	0	0	0	0	3.30333	0.18037	0.0500667	0.00863153	30.6778	0.299802	31.6167	0.287482	61.9936	0.563691	1.78807	0.346443	22.3333	1.22202
GLBRCY73	ACSH	Microaerobic	24°C	T4	334.5	14	Engineered Saccharomyces cerevisiae	0.0264	0.0457261	3.93	2.1045	0	0	0	0	3.25	0.157162	0.0534333	0.00349333	30.4111	2.3183	31.3287	2.09627	61.4288	4.11033	1.50002	2.00072	24.2667	1.62891
GLBRCY73	YPDX+HTs	Microaerobic	24°C	T0	0	0	Engineered Saccharomyces cerevisiae	57.4	2.62869	29.5333	1.50444	0.0115967	0.00782247	0.0489333	0.00293655	0.0701	0.0152049	2.08667	0.0378594	0	0	0	0	0	0	-30.0193	0.301546	0.3	0.173205
GLBRCY73	YPDX+HTs	Microaerobic	24°C	T1	46.5	2	Engineered Saccharomyces cerevisiae	0	0	26.4667	0.680686	0.0229633	0.0131774	0.155	0.0185203	3.53	0.135277	1.29333	0.080829	26.0971	0.459179	30.0193	0.301546	58.8614	0.591267	0	0	16.4	0.8
GLBRCY73	YPDX+HTs	Microaerobic	24°C	T2	166.5	7	Engineered Saccharomyces cerevisiae	0	0	5.11667	0.496924	0.0707333	0.0483	0.156667	0.0378594	3.85	0.069282	0.408667	0.0337244	30.4971	0.346301	35.0842	0.52744	68.7925	1.0342	5.06482	0.40853	21.1333	1.94251
GLBRCY73	YPDX+HTs	Microaerobic	24°C	T3	262.5	11	Engineered Saccharomyces cerevisiae	0.00205333	0.00355648	1.09233	0.293626	0.0925333	0.0678488	0.131067	0.0339472	3.91667	0.0665833	0.1027	0.0545689	28.4638	0.900906	32.7488	1.25117	64.2133	2.45328	2.72943	1.06283	22.9333	0.757188
GLBRCY73	YPDX+HTs	Microaerobic	24°C	T4	334.5	14	Engineered Saccharomyces cerevisiae	0.00257	0.00445137	0.720333	0.250883	0.0834667	0.0689119	0.1123	0.0253785	3.84667	0.0650641	0.0471333	0.0268924	25.7305	1.46298	29.6071	1.88274	58.0532	3.69165	-0.412231	1.67094	22.6	0.69282
GLBRCY73	YPDX+FA	Microaerobic	24°C	T0	0	0	Engineered Saccharomyces cerevisiae	65.2333	20.7563	38	11.432	0.00668667	0.00471731	0.0241	0.0218238	0.0793667	0.0352236	0.0825333	0.0148894	0	0	0	0	0	0	-25.4383	3.42074	0.266667	0.208167
GLBRCY73	YPDX+FA	Microaerobic	24°C	T1	46.5	2	Engineered Saccharomyces cerevisiae	0	0	29.8	4.95681	0.0190333	0.00508363	0.133	0.0400375	3.68667	0.661539	0.207667	0.0810082	25.5305	4.05226	25.4383	3.42074	49.879	6.70734	0	0	17.0667	0.945163
GLBRCY73	YPDX+FA	Microaerobic	24°C	T2	166.5	7	Engineered Saccharomyces cerevisiae	0	0	4.08667	0.925005	0.263	0.105788	0.0942333	0.0319866	4.01333	0.761205	0.0132	0.00208806	30.3638	4.35899	30.3352	4.43801	59.4807	8.70199	4.89687	1.11417	24.7333	0.305505
GLBRCY73	YPDX+FA	Microaerobic	24°C	T3	262.5	11	Engineered Saccharomyces cerevisiae	0.00316333	0.00547905	0.641	0.119378	0.167333	0.0241109	0.0221267	0.0300336	3.75667	0.601027	0.00970333	0.00131842	27.2971	3.57884	27.338	4.34392	53.604	8.51749	1.89974	1.26752	25.5333	0.945163
GLBRCY73	YPDX+FA	Microaerobic	24°C	T4	334.5	14	Engineered Saccharomyces cerevisiae	0.0125733	0.00514744	0.426333	0.0763959	0.156333	0.00251661	0.0229467	0.0247416	3.52	0.542863	0.00587	0.00508947	24.5638	3.1212	24.6409	4.22667	48.3155	8.28758	-0.797381	1.61988	25.8	1.31149
GLBRCY73	YPDX	Microaerobic	24°C	T0	0	0	Engineered Saccharomyces cerevisiae	59.6333	2.0232	30.7333	2.39653	0.00935333	0.0105433	0.0536	0.0201298	0.0702333	0.0372578	0.0367667	0.0039501	0	0	0	0	0	0	-28.7254	2.68351	0.1	0.1
GLBRCY73	YPDX	Microaerobic	24°C	T1	46.5	2	Engineered Saccharomyces cerevisiae	0	0	26.7	0.793725	0.0238	0.0168306	0.261667	0.0542433	4.87333	0.136504	0.703	0.0160935	25.9516	2.32472	28.7254	2.68351	56.3244	5.26178	0	0	16.3	2.28692
GLBRCY73	YPDX	Microaerobic	24°C	T2	166.5	7	Engineered Saccharomyces cerevisiae	0	0	7.63667	1.90288	0.130267	0.0563064	0.387333	0.104146	5.43	0.166433	0.0134667	0.0118162	29.4849	2.17869	32.6351	2.53959	63.9904	4.97958	3.90967	0.155874	22.3333	0.757188
GLBRCY73	YPDX	Microaerobic	24°C	T3	262.5	11	Engineered Saccharomyces cerevisiae	0.0136	0.0120835	1.14667	0.481217	0.164667	0.029023	0.303	0.0963795	5.55333	0.165025	0.00804	0.0111745	27.9516	2.78776	30.9389	3.18613	60.6644	6.24732	2.21343	0.865683	26.1333	1.10151
GLBRCY73	YPDX	Microaerobic	24°C	T4	334.5	14	Engineered Saccharomyces cerevisiae	0.0155	0.0135015	0.620333	0.0863732	0.140967	0.0510862	0.247667	0.0545008	5.39333	0.170392	0.0136853	0.0117026	25.1516	2.62243	27.8398	2.99128	54.5879	5.86525	-0.885626	0.799895	24.8667	0.702377
yHAB336	ACSH	Microaerobic	24°C	T0	0	0	Saccharomyces mikatae	62.45	1.42478	33.2	3.13581	0	0	0.076125	0.0392501	0.3245	0.0784453	2.14	0.398079	0	0	0	0	0	0	-29.9841	1.66419	0.1	0.11547
yHAB336	ACSH	Microaerobic	24°C	T1	46.5	2	Saccharomyces mikatae	0.101225	0.132935	33.375	2.83593	0.04625	0.0925	0.0655	0.0557308	2.59	0.210238	1.93	0.447735	28.6498	0.933037	29.9841	1.66419	58.7924	3.26311	0	0	14.6	0.46188
yHAB336	ACSH	Microaerobic	24°C	T2	166.5	7	Saccharomyces mikatae	0.03445	0.0452054	32.725	2.25296	0.63975	0.523266	0.011075	0.02215	2.8675	0.407707	1.60725	0.96982	27.6998	1.19229	28.9883	1.77873	56.8399	3.48771	-0.995807	0.414652	14.9	0.824621
yHAB336	ACSH	Microaerobic	24°C	T3	262.5	11	Saccharomyces mikatae	0.04185	0.0598762	30.825	2.96353	1.2055	1.02054	0.01855	0.0371	2.865	0.295579	0.8701	1.00319	26.7498	1.64226	28.0002	2.22879	54.9023	4.37018	-1.98395	0.840237	16.05	3.1
yHAB336	ACSH	Microaerobic	24°C	T4	334.5	14	Saccharomyces mikatae	0.04405	0.0608474	28.125	4.1492	2.3525	2.03149	0.059	0.118	2.7725	0.219298	0.402625	0.725529	25.6248	2.5787	26.8291	3.12361	52.606	6.12472	-3.15508	1.84679	20.5	6.73399
yHAB336	YPDX+HTs	Microaerobic	24°C	T0	0	0	Saccharomyces mikatae	58.2333	2.17332	29.0667	1.30512	0.0179167	0.0103533	0.0513667	0.0120338	0.0643	0.0173139	2.07667	0.0305505	0	0	0	0	0	0	-28.8181	0.596518	0.233333	0.208167
yHAB336	YPDX+HTs	Microaerobic	24°C	T1	46.5	2	Saccharomyces mikatae	0	0	29.7	0.818535	0.0695333	0.0379101	0.280667	0.0360046	2.98667	0.115902	1.81	0.09	25.1627	0.842726	28.8181	0.596518	56.506	1.16964	0	0	10.1333	3.00888
yHAB336	YPDX+HTs	Microaerobic	24°C	T2	166.5	7	Saccharomyces mikatae	0	0	27.9667	0.85049	0.809	0.194116	0.575333	0.107519	3.22667	0.165025	0.632333	0.121722	22.496	0.628267	25.7653	0.390084	50.5202	0.76487	-3.05279	0.25634	11.5333	0.80829
yHAB336	YPDX+HTs	Microaerobic	24°C	T3	262.5	11	Saccharomyces mikatae	0	0	25.8333	0.602771	2.13	0.3747	1.14	0.12	3.07	0.210713	0.1544	0.118512	19.4293	0.506701	22.2535	0.311581	43.6342	0.610943	-6.56461	0.392747	15.4667	1.36137
yHAB336	YPDX+HTs	Microaerobic	24°C	T4	334.5	14	Saccharomyces mikatae	0	0	24.2333	0.702377	3.21667	0.403774	1.39667	0.133167	2.95	0.250599	0.00937333	0.00966189	16.896	0.457986	19.3547	0.499722	37.9503	0.979847	-9.46341	0.880669	14.4667	2.94845
yHAB336	YPDX+FA	Microaerobic	24°C	T0	0	0	Saccharomyces mikatae	54.3667	1.85023	31.9667	1.1547	0.0105333	0.00805874	0.0127	0.00052915	0.0432333	0.00115902	0.0742667	0.00214554	0	0	0	0	0	0	-25.6119	0.748953	0.2	0.1
yHAB336	YPDX+FA	Microaerobic	24°C	T1	46.5	2	Saccharomyces mikatae	0	0	31	0.5	0.228	0.0356791	0.233333	0.0450814	2.41333	0.0568624	0.714333	0.136566	22.0983	0.348198	25.6119	0.748953	50.2195	1.46853	0	0	13.6667	3.00222
yHAB336	YPDX+FA	Microaerobic	24°C	T2	166.5	7	Saccharomyces mikatae	0	0	27.4667	0.503322	1.55667	0.251462	0.924333	0.126437	2.47	0.072111	0.0231533	0.0223033	19.265	1.51448	22.3555	2.28232	43.8344	4.47514	-3.25639	1.55692	18.5333	3.3126
yHAB336	YPDX+FA	Microaerobic	24°C	T3	262.5	11	Saccharomyces mikatae	0	0	25.1333	1.65025	2.75333	0.864079	1.14667	0.140119	2.18333	0.247857	0.038	0.0658179	17.065	3.23351	19.822	4.13351	38.8667	8.10491	-5.78991	3.48216	20.3333	2.88675
yHAB336	YPDX+FA	Microaerobic	24°C	T4	334.5	14	Saccharomyces mikatae	0	0	23.3667	2.91433	3.68667	1.61958	1.19333	0.144684	1.92667	0.447363	0.0453333	0.0785196	15.2317	4.73564	17.7177	5.84559	34.7405	11.4619	-7.89425	5.20225	23.5333	2.36925
yHAB336	YPDX	Microaerobic	24°C	T0	0	0	Saccharomyces mikatae	59.4	1.81934	30.6333	2.48261	0.01252	0.0143844	0.0778667	0.0333684	0.0888333	0.0314363	0.042	0.00607536	0	0	0	0	0	0	-28.4471	2.94672	0.133333	0.057735
yHAB336	YPDX	Microaerobic	24°C	T1	46.5	2	Saccharomyces mikatae	0	0	30.3	0.7	0.148667	0.0387341	0.282667	0.0575007	3.20333	0.249065	0.824	0.287465	25.5988	2.47519	28.4471	2.94672	55.7785	5.77788	0	0	12.6	3.89358
yHAB336	YPDX	Microaerobic	24°C	T2	166.5	7	Saccharomyces mikatae	0	0	28.1	1.47986	1.78633	0.791644	0.524	0.16691	3.29667	0.307463	0.5925	1.00249	22.5322	3.34967	25.045	3.88694	49.1078	7.62145	-3.40208	1.059	18.9333	1.41892
yHAB336	YPDX	Microaerobic	24°C	T3	262.5	11	Saccharomyces mikatae	0	0	25	2.40208	3.82333	1.78158	0.650667	0.191011	2.93333	0.28746	0.0116667	0.0104328	19.6655	4.81696	21.8659	5.48311	42.8743	10.7512	-6.58114	2.99798	22.2	1.6
yHAB336	YPDX	Microaerobic	24°C	T4	334.5	14	Saccharomyces mikatae	0	0	22.1667	3.60185	5.58	2.81395	0.679667	0.243644	2.57	0.39128	0.0223667	0.0281674	17.7322	6.14369	19.7231	6.9393	38.6727	13.6065	-8.72399	4.56364	23	2.82135
yHAB407	ACSH	Microaerobic	24°C	T0	0	0	Saccharomyces kudriavzevii	59.7333	0.85049	33.2333	0.750555	0	0	0.0068	0.0117779	0.400333	0.12933	1.97333	0.15308	0	0	0	0	0	0	-29.9279	0.627833	0.133333	0.057735
yHAB407	ACSH	Microaerobic	24°C	T1	46.5	2	Saccharomyces kudriavzevii	0.130533	0.0805919	33.0333	1.61967	0	0	0.0102	0.0176669	2.67667	0.0680686	1.29333	0.317543	27.8163	0.112353	29.9279	0.627833	58.6822	1.23104	0	0	12.4	0.6
yHAB407	ACSH	Microaerobic	24°C	T2	166.5	7	Saccharomyces kudriavzevii	0.0364333	0.0315731	33.8	1.64621	0.647	0.561043	0	0	2.75	0.034641	1.68	0.207846	27.0497	0.113505	29.1023	0.553563	57.0633	1.08542	-0.825647	0.133496	10.0667	4.9085
yHAB407	ACSH	Microaerobic	24°C	T3	262.5	11	Saccharomyces kudriavzevii	0.0698	0.0608878	34.1667	2.19393	1.01933	0.521154	0	0	2.75	0.0264575	1.79333	0.214554	26.6497	0.152883	28.6708	0.4652	56.2173	0.912156	-1.2571	0.240747	7.7	5.45802
yHAB407	ACSH	Microaerobic	24°C	T4	334.5	14	Saccharomyces kudriavzevii	0.1403	0.0870194	34.1333	2.42143	1.089	0.47311	0	0	2.76	0.0360555	1.87667	0.211266	26.383	0.174356	28.3832	0.401398	55.6534	0.787055	-1.5447	0.292891	8.33333	6.40729
yHAB407	YPDX+HTs	Microaerobic	24°C	T0	0	0	Saccharomyces kudriavzevii	58.2333	2.25019	29.0667	1.28582	0.0182467	0.00977673	0.0510667	0.0106814	0.0655667	0.0122659	2.08	0.0360555	0	0	0	0	0	0	-29.1672	0.642388	0.133333	0.152753
yHAB407	YPDX+HTs	Microaerobic	24°C	T1	46.5	2	Saccharomyces kudriavzevii	0	0	29.9	0.7	0.0551	0.0295501	0.203667	0.01823	2.61333	0.115902	1.61667	0.064291	25.4639	0.753282	29.1672	0.642388	57.1906	1.25958	0	0	7.6	2.35797
yHAB407	YPDX+HTs	Microaerobic	24°C	T2	166.5	7	Saccharomyces kudriavzevii	0	0	29.9333	0.750555	0.125267	0.0583919	0.203	0.0295973	2.68	0.103923	1.71	0.0360555	24.3972	0.610731	27.9446	0.336575	54.7933	0.659951	-1.22266	0.350962	0.46	0.467761
yHAB407	YPDX+HTs	Microaerobic	24°C	T3	262.5	11	Saccharomyces kudriavzevii	0	0	29.9	0.7	0.145067	0.0734194	0.216	0.0423202	2.7	0.113578	1.69	0.192873	23.9639	0.352722	27.4508	0.0711805	53.825	0.13957	-1.71645	0.689367	1.13333	0.64291
yHAB407	YPDX+HTs	Microaerobic	24°C	T4	334.5	14	Saccharomyces kudriavzevii	0	0	30	0.655744	0.1413	0.0817543	0.248667	0.0483356	2.72	0.144222	1.528	0.515026	23.7306	0.405813	27.1827	0.014442	53.2995	0.0283176	-1.98449	0.654601	2.98	3.98808
yHAB407	YPDX+FA	Microaerobic	24°C	T0	0	0	Saccharomyces kudriavzevii	55.6	4.4238	32.6333	2.66333	0.00667667	0.00419636	0.013	0.00105357	0.0490667	0.00957201	0.0748667	0.00507182	0	0	0	0	0	0	-24.8655	2.3029	0.266667	0.152753
yHAB407	YPDX+FA	Microaerobic	24°C	T1	46.5	2	Saccharomyces kudriavzevii	0	0	30.7333	0.351188	0.166	0.0185203	0.139667	0.0175594	2.46	0.0264575	0.651333	0.0164418	21.8332	0.493117	24.8655	2.3029	48.7558	4.51549	0	0	12.5333	0.46188
yHAB407	YPDX+FA	Microaerobic	24°C	T2	166.5	7	Saccharomyces kudriavzevii	0	0	29.9667	0.550757	0.725333	0.0839901	0.229333	0.0109697	1.58333	0.255799	0.00983	0.00110077	18.5998	0.346573	21.156	1.45215	41.4823	2.84735	-3.70948	1.16136	8.6	3.01993
yHAB407	YPDX+FA	Microaerobic	24°C	T3	262.5	11	Saccharomyces kudriavzevii	0	0	27.5	0.888819	1.33	0.0964365	0.146	0.0305123	1.02933	0.339796	0	0	14.7332	1.87718	16.7406	2.30335	32.8247	4.51637	-8.12486	3.01013	16.8	5.52449
yHAB407	YPDX+FA	Microaerobic	24°C	T4	334.5	14	Saccharomyces kudriavzevii	0	0	26	1.75214	1.72667	0.224796	0.154667	0.0528141	0.833333	0.375505	0.0363	0.0447514	12.1232	4.07818	13.7604	4.80448	26.9812	9.42055	-11.105	5.58435	23.6	2.30651
yHAB407	YPDX	Microaerobic	24°C	T0	0	0	Saccharomyces kudriavzevii	59.7	1.73494	30.7	2.51197	0.01292	0.0129732	0.0663333	0.0264012	0.072	0.0161233	0.0426333	0.00530031	0	0	0	0	0	0	-28.5155	2.21537	0.166667	0.057735
yHAB407	YPDX	Microaerobic	24°C	T1	46.5	2	Saccharomyces kudriavzevii	0	0	30.4333	1.0116	0.131133	0.0327392	0.227333	0.0374477	2.96667	0.165025	0.932333	0.0367469	25.7666	1.79249	28.5155	2.21537	55.9127	4.34387	0	0	12.9333	1.22202
yHAB407	YPDX	Microaerobic	24°C	T2	166.5	7	Saccharomyces kudriavzevii	0	0	29.6333	0.945163	0.528333	0.124263	0.247667	0.0315647	2.22667	0.70713	0.00411133	0.00278627	23.7666	2.36285	26.3058	2.8136	51.5799	5.51686	-2.20971	0.711261	13.1333	4.80139
yHAB407	YPDX	Microaerobic	24°C	T3	262.5	11	Saccharomyces kudriavzevii	0	0	28.0333	0.873689	1.21767	0.539209	0.322667	0.0633193	0.631333	0.20286	0.0106	0.00943981	19.2332	2.07442	21.2881	2.44403	41.7413	4.79222	-7.2274	0.740852	17.6667	3.03535
yHAB407	YPDX	Microaerobic	24°C	T4	334.5	14	Saccharomyces kudriavzevii	0	0	26.2	1	1.85333	0.846542	0.261333	0.060136	0.383333	0.0335311	0.0433333	0.064941	16.0999	1.80829	17.82	2.12082	34.9412	4.15847	-10.6955	0.782183	25.4667	1.60416
yHAB413	ACSH	Microaerobic	24°C	T0	0	0	Saccharomyces arboricola	60.2	0.360555	32.6333	1.0116	0	0	0.00436667	0.00756329	0.410333	0.105954	1.95333	0.135769	0	0	0	0	0	0	-30.3623	0.0609861	0.333333	0.057735
yHAB413	ACSH	Microaerobic	24°C	T1	46.5	2	Saccharomyces arboricola	0.0790333	0.0432898	32.9667	1.50444	0.0633333	0.109697	0	0	2.62	0.165227	1.74333	0.207926	28.1861	0.204257	30.3623	0.0609861	59.5339	0.119581	0	0	14.4	1.03923
yHAB413	ACSH	Microaerobic	24°C	T2	166.5	7	Saccharomyces arboricola	0.0308667	0.0269467	33.6333	1.61967	0.718	0.367681	0	0	2.59	0.165227	2.15667	0.380044	27.0194	0.15575	29.1058	0.0854708	57.0701	0.16759	-1.25651	0.0542717	15.2	0.72111
yHAB413	ACSH	Microaerobic	24°C	T3	262.5	11	Saccharomyces arboricola	0.0316333	0.0273975	34.0667	2.0232	1.03767	0.48059	0	0	2.67	0.164621	2.18333	0.259294	26.2527	0.210457	28.2795	0.0311709	55.4501	0.0611194	-2.08274	0.0670948	15	0.2
yHAB413	ACSH	Microaerobic	24°C	T4	334.5	14	Saccharomyces arboricola	0.0534333	0.0465077	34.3667	2.28546	1.21467	0.538094	0	0	2.68333	0.141539	2.41	0.204206	25.6527	0.422183	27.6321	0.258938	54.1806	0.507722	-2.73018	0.268819	14.0667	0.23094
yHAB413	YPDX+HTs	Microaerobic	24°C	T0	0	0	Saccharomyces arboricola	58.4	2.35797	29.1333	1.26623	0.01959	0.0108299	0.0513667	0.0119304	0.0723333	0.0278852	2.08667	0.0305505	0	0	0	0	0	0	-28.5929	0.18867	0.233333	0.23094
yHAB413	YPDX+HTs	Microaerobic	24°C	T1	46.5	2	Saccharomyces arboricola	0	0	29.8667	0.802081	0.0767333	0.0387739	0.184667	0.00862168	3.51	0.1253	2.56667	0.0416333	25.03	0.568947	28.5929	0.18867	56.0645	0.36994	0	0	14.3333	1.00664
yHAB413	YPDX+HTs	Microaerobic	24°C	T2	166.5	7	Saccharomyces arboricola	0	0	29.9333	0.80829	0.268333	0.0493187	0.197667	0.0170392	3.15667	0.122202	1.9	0.0818535	22.83	0.503749	26.0801	0.187023	51.1374	0.366711	-2.51281	0.0868894	12.4	0.4
yHAB413	YPDX+HTs	Microaerobic	24°C	T3	262.5	11	Saccharomyces arboricola	0	0	29.2	0.7	0.869333	0.149988	0.271333	0.064392	0.983333	0.0832666	0.0892667	0.0367915	19.9967	0.265267	22.8462	0.237701	44.7965	0.466081	-5.74668	0.347	17.2667	0.80829
yHAB413	YPDX+HTs	Microaerobic	24°C	T4	334.5	14	Saccharomyces arboricola	0	0	28.4	0.754983	1.47667	0.172434	0.244667	0.0361156	0.987	0.0945357	0.0755667	0.0238714	16.3633	0.208985	18.6961	0.295733	36.659	0.579868	-9.89679	0.413513	18.3333	0.416333
yHAB413	YPDX+FA	Microaerobic	24°C	T0	0	0	Saccharomyces arboricola	52.8	0.754983	31.1333	0.51316	0.00813	0.00344214	0.0123667	0.000493288	0.0391	0.00173493	0.0727667	0.000814453	0	0	0	0	0	0	-25.3324	0.285421	0.266667	0.152753
yHAB413	YPDX+FA	Microaerobic	24°C	T1	46.5	2	Saccharomyces arboricola	0	0	31.1333	0.757188	0.170667	0.0202073	0.154333	0.0398037	3.41333	0.115902	1.41333	0.0378594	21.2647	0.553478	25.3324	0.285421	49.6715	0.559649	0	0	14.4	0.87178
yHAB413	YPDX+FA	Microaerobic	24°C	T2	166.5	7	Saccharomyces arboricola	0	0	30.0333	0.288675	0.824333	0.0304357	0.279	0.0200749	1.182	0.167248	0.0119	0.0007	18.498	0.199737	22.0434	0.490366	43.2224	0.961502	-3.28904	0.74237	19.0667	0.832666
yHAB413	YPDX+FA	Microaerobic	24°C	T3	262.5	11	Saccharomyces arboricola	0	0	29.6667	0.568624	1.68667	0.0503322	0.379	0.0242693	0.594667	0.0884609	0.0143667	0.00356417	14.8314	0.323071	17.6725	0.431834	34.6519	0.846734	-7.65998	0.585519	18.6667	0.11547
yHAB413	YPDX+FA	Microaerobic	24°C	T4	334.5	14	Saccharomyces arboricola	0	0	28.8	0.72111	2.37	0.0754983	0.381	0.0890674	0.492667	0.0432474	0.0243333	0.00583809	11.6647	0.150378	13.9014	0.383997	27.2576	0.752934	-11.4311	0.663776	20.2	0.6
yHAB413	YPDX	Microaerobic	24°C	T0	0	0	Saccharomyces arboricola	59.4667	1.87705	30.6	2.51197	0.0137067	0.0158507	0.0761333	0.0298312	0.0829667	0.0241349	0.039	0.00186815	0	0	0	0	0	0	-27.3105	2.79936	0.1	0.1
yHAB413	YPDX	Microaerobic	24°C	T1	46.5	2	Saccharomyces arboricola	0	0	30.2	0.781025	0.158	0.0346987	0.253333	0.085278	4.56667	0.179258	1.44333	0.0950438	24.5857	2.35495	27.3105	2.79936	53.5501	5.48894	0	0	14.2333	1.34288
yHAB413	YPDX	Microaerobic	24°C	T2	166.5	7	Saccharomyces arboricola	0	0	29.3333	0.550757	1.18633	0.462839	0.320667	0.0513258	2.69667	1.71389	0.552697	0.933005	21.9524	2.95509	24.3875	3.41892	47.8187	6.70377	-2.923	1.72837	19.8667	4.74271
yHAB413	YPDX	Microaerobic	24°C	T3	262.5	11	Saccharomyces arboricola	0	0	28.6333	0.057735	1.97333	0.916642	0.408	0.0898666	1.79	0.849647	0.0643333	0.0946379	19.7524	4.6471	21.9554	5.29063	43.0498	10.3738	-5.35515	2.63515	21.2	2.45764
yHAB413	YPDX	Microaerobic	24°C	T4	334.5	14	Saccharomyces arboricola	0	0	27.7333	0.057735	2.77667	1.19926	0.515	0.16655	1.14467	0.420655	0.0145	0.0126297	17.419	5.29927	19.3684	5.99606	37.9772	11.757	-7.94217	3.25615	22.9333	1.47422
yHCT69	ACSH	Microaerobic	24°C	T0	0	0	Saccharomyces eubayanus	60.9	2.21058	32.1	2.46441	0	0	0.025775	0.039577	0.39875	0.125614	1.8575	0.20662	0	0	0	0	0	0	-31.1955	1.26088	0.3	0.2
yHCT69	ACSH	Microaerobic	24°C	T1	46.5	2	Saccharomyces eubayanus	0.163025	0.148363	31.85	2.0306	0	0	0	0	2.42	0.165529	1.9075	0.120934	29.0087	1.128	31.1955	1.26088	61.1676	2.4723	0	0	14.55	0.998332
yHCT69	ACSH	Microaerobic	24°C	T2	166.5	7	Saccharomyces eubayanus	0.080675	0.0799609	32.2	2.07043	0.60075	0.403815	0	0	2.3825	0.290101	4.34	3.54706	28.0337	1.35246	30.1444	1.42509	59.1067	2.79429	-1.05104	0.37613	16.1	0.840635
yHCT69	ACSH	Microaerobic	24°C	T3	262.5	11	Saccharomyces eubayanus	0.06395	0.0873442	32.35	2.55669	0.64575	0.430631	0	0	2.2075	0.149527	1.955	0.569064	27.3837	1.58639	29.4431	1.62881	57.7316	3.19374	-1.75235	0.670716	15.7	0.959166
yHCT69	ACSH	Microaerobic	24°C	T4	334.5	14	Saccharomyces eubayanus	0.0439	0.0472501	32.325	2.17006	0.73225	0.369373	0	0	2.1825	0.148183	1.99	0.351283	26.8337	1.35292	28.852	1.37296	56.5725	2.69208	-2.34346	0.539595	15.7	0.258199
yHCT69	YPDX+HTs	Microaerobic	24°C	T0	0	0	Saccharomyces eubayanus	56.625	1.74809	29.75	0.974679	0.016525	0.00456536	0.0543	0.0106022	0.074425	0.0189765	2.0975	0.035	0	0	0	0	0	0	-28.6246	0.725626	0.275	0.236291
yHCT69	YPDX+HTs	Microaerobic	24°C	T1	46.5	2	Saccharomyces eubayanus	0	0	30.05	0.544671	0.31775	0.0440407	0.1325	0.00953939	2.135	0.190175	1.685	0.121244	24.7232	0.600461	28.6246	0.725626	56.1266	1.4228	0	0	16.5	1.66933
yHCT69	YPDX+HTs	Microaerobic	24°C	T2	166.5	7	Saccharomyces eubayanus	0	0	29.275	0.512348	0.922	0.122145	0.12275	0.00655108	2.2975	0.16358	2.145	0.317122	21.8982	0.760058	25.3528	0.862977	49.7113	1.69211	-3.27179	0.239932	14.35	0.869866
yHCT69	YPDX+HTs	Microaerobic	24°C	T3	262.5	11	Saccharomyces eubayanus	0.00395	0.0079	29.15	0.479583	0.9665	0.132515	0.12025	0.0139134	2.3175	0.167804	2.32	0.267706	21.6232	0.840685	25.034	0.945961	49.0863	1.85483	-3.59057	0.335658	12.3	0.739369
yHCT69	YPDX+HTs	Microaerobic	24°C	T4	334.5	14	Saccharomyces eubayanus	0.007425	0.01485	29.15	0.602771	0.975	0.122689	0.12435	0.0263633	2.3225	0.155215	2.325	0.243926	21.3732	0.791807	24.7442	0.87218	48.518	1.71016	-3.8804	0.335914	9.95	1.95533
yHCT69	YPDX+FA	Microaerobic	24°C	T0	0	0	Saccharomyces eubayanus	52.5	0.1	30.9667	0.208167	0.0103333	0.00352326	0.0111	0.000173205	0.0481	0.0152345	0.0721667	0.000635085	0	0	0	0	0	0	-25.9172	0.304734	0.0666667	0.057735
yHCT69	YPDX+FA	Microaerobic	24°C	T1	46.5	2	Saccharomyces eubayanus	0	0	30.4333	0.305505	0.556333	0.0221209	0.151333	0.0355293	2.14	0.0608276	0.756667	0.0449926	21.6326	0.306077	25.9172	0.304734	50.8181	0.597518	0	0	15.3333	1.02632
yHCT69	YPDX+FA	Microaerobic	24°C	T2	166.5	7	Saccharomyces eubayanus	0	0	27.2333	2.5697	2.75667	0.935432	0.148	0.0242693	1.74	0.505074	0.577613	0.980677	18.9326	2.6864	22.6757	3.13503	44.4622	6.14713	-3.24154	2.92048	19.2	2.94618
yHCT69	YPDX+FA	Microaerobic	24°C	T3	262.5	11	Saccharomyces eubayanus	0	0	24.1	3.4641	4.20667	1.27115	0.163667	0.0242143	0.54	0.935307	0.0716467	0.116439	15.666	3.77467	18.7589	4.44918	36.7822	8.72388	-7.15833	4.24255	22.8667	3.18957
yHCT69	YPDX+FA	Microaerobic	24°C	T4	334.5	14	Saccharomyces eubayanus	0	0	21.4	3.74032	5.33333	0.685006	0.173667	0.0168622	0.108667	0.188216	0.00331333	0.00573886	13.036	5.25991	15.6038	6.23555	30.5957	12.2266	-10.3134	6.03914	26.0667	3.3546
yHCT69	YPDX	Microaerobic	24°C	T0	0	0	Saccharomyces eubayanus	60.6	0.264575	29.2	0.1	0.0160667	0.0133365	0.0839667	0.0148325	0.0636	0.0188597	0.0397	0.00147309	0	0	0	0	0	0	-29.099	0.389158	0.166667	0.11547
yHCT69	YPDX	Microaerobic	24°C	T1	46.5	2	Saccharomyces eubayanus	0	0	29.0333	0.351188	0.468333	0.0826821	0.243333	0.0272274	3.61	0.0458258	1.29	0.0458258	26.1302	0.286992	29.099	0.389158	57.0568	0.763055	0	0	16.7333	0.702377
yHCT69	YPDX	Microaerobic	24°C	T2	166.5	7	Saccharomyces eubayanus	0	0	26.9	0.173205	2.52667	0.0873689	0.198333	0.0366652	3.73	0.02	3.04	0.647148	21.1636	0.149333	23.5673	0.0848584	46.2104	0.166389	-5.53169	0.409172	17.3333	0.64291
yHCT69	YPDX	Microaerobic	24°C	T3	262.5	11	Saccharomyces eubayanus	0	0	24.7667	1.55671	3.65	0.412189	0.235	0.0122882	3.43667	0.120554	1.82767	1.66841	19.4302	0.513691	21.6364	0.514488	42.4243	1.0088	-7.46259	0.902805	20.2667	1.70098
yHCT69	YPDX	Microaerobic	24°C	T4	334.5	14	Saccharomyces eubayanus	0	0	22	1.9	4.25667	0.50964	0.262667	0.0728583	2.07	1.02942	0.363267	0.603389	18.5969	0.721701	20.708	0.748314	40.6039	1.46728	-8.391	1.13696	24.5333	3.52326
yHCT77	ACSH	Microaerobic	24°C	T0	0	0	Saccharomyces uvarum	62.275	1.99729	33.175	3.03026	0	0	0.070775	0.0391842	0.3375	0.0655973	2.08	0.40784	0	0	0	0	0	0	-30.5166	1.54303	0.175	0.05
yHCT77	ACSH	Microaerobic	24°C	T1	46.5	2	Saccharomyces uvarum	0.066	0.0624572	33.175	2.56044	0.47775	0.42574	0.0261	0.032562	1.9825	0.0613052	1.705	0.273922	29.1046	0.936522	30.5166	1.54303	59.8365	3.02554	0	0	13.85	0.5
yHCT77	ACSH	Microaerobic	24°C	T2	166.5	7	Saccharomyces uvarum	0.03315	0.0428182	33.225	2.7633	1.3235	0.303923	0	0	1.7775	0.160286	1.845	0.199416	28.3296	0.930782	29.7044	1.52433	58.244	2.98889	-0.812208	0.130323	14.65	0.9
yHCT77	ACSH	Microaerobic	24°C	T3	262.5	11	Saccharomyces uvarum	0.035125	0.0449562	33.35	2.84898	1.885	0.402534	0	0	1.49675	0.463281	1.18345	0.787137	27.6546	1.30769	29.0055	1.96674	56.8736	3.85635	-1.51109	0.581	16	2.24499
yHCT77	ACSH	Microaerobic	24°C	T4	334.5	14	Saccharomyces uvarum	0.042875	0.0539481	32.725	3.24384	2.33	0.903364	0	0	1.528	0.464172	1.19558	0.805406	26.8546	2.02424	28.1817	2.72433	55.2582	5.34183	-2.33495	1.51067	16	2.94392
yHCT77	YPDX+HTs	Microaerobic	24°C	T0	0	0	Saccharomyces uvarum	58.4667	2.31805	29.2	1.249	0.0192333	0.00715146	0.0513	0.0100683	0.0779333	0.0247429	2.07667	0.0208167	0	0	0	0	0	0	-29.3484	0.649592	0.3	0.1
yHCT77	YPDX+HTs	Microaerobic	24°C	T1	46.5	2	Saccharomyces uvarum	0	0	29.1	0.818535	0.556333	0.0503024	0.162333	0.0188768	1.78667	0.0404145	1.34667	0.109697	25.7321	0.851915	29.3484	0.649592	57.5458	1.27371	0	0	15.0667	0.416333
yHCT77	YPDX+HTs	Microaerobic	24°C	T2	166.5	7	Saccharomyces uvarum	0	0	21.6333	0.929157	3.94667	0.466083	0.267333	0.0746481	0.383	0.109138	0.0543	0.0180008	23.0655	0.851944	26.3058	0.660434	51.58	1.29497	-3.04258	0.096075	19.2	1.58745
yHCT77	YPDX+HTs	Microaerobic	24°C	T3	262.5	11	Saccharomyces uvarum	0	0	15.6333	0.960902	6.14	0.411461	0.239	0.154156	0.149667	0.156947	0.00373333	0.00646632	20.4655	0.552218	23.3425	0.361783	45.7696	0.709379	-6.00589	0.287811	21.8	0.69282
yHCT77	YPDX+HTs	Microaerobic	24°C	T4	334.5	14	Saccharomyces uvarum	0	0	11.6	0.984886	7.32	0.453982	0.397333	0.21001	0.214	0.18534	0	0	18.7988	0.657229	21.4398	0.478555	42.0388	0.938344	-7.90858	0.226903	22.3	1.04403
yHCT77	YPDX+FA	Microaerobic	24°C	T0	0	0	Saccharomyces uvarum	54.3333	2.91605	32	1.81934	0.00973	0.00590599	0.0125333	0.000602771	0.0406	0.00277308	0.0748667	0.00266896	0	0	0	0	0	0	-25.7062	1.11097	0.166667	0.11547
yHCT77	YPDX+FA	Microaerobic	24°C	T1	46.5	2	Saccharomyces uvarum	0	0	29.8667	1.23423	0.486667	0.0825126	0.135	0.0429302	1.86	0.19975	0.395667	0.153119	22.1663	0.75784	25.7062	1.11097	50.4043	2.17836	0	0	15.8667	1.33167
yHCT77	YPDX+FA	Microaerobic	24°C	T2	166.5	7	Saccharomyces uvarum	0	0	24.7667	1.50111	2.83667	0.612726	0.406	0.178396	0.470233	0.73597	0.0441667	0.0416085	20.733	1.24976	24.1057	2.59897	47.266	5.09603	-1.60054	2.21392	21.9333	3.07463
yHCT77	YPDX+FA	Microaerobic	24°C	T3	262.5	11	Saccharomyces uvarum	0	0	19.6333	3.90171	5.36	1.75682	0.647333	0.221351	0.0390333	0.00331713	0.0460533	0.073653	19.833	1.88988	23.0932	3.33584	45.2808	6.54086	-2.61299	2.73001	22.6	2.42487
yHCT77	YPDX+FA	Microaerobic	24°C	T4	334.5	14	Saccharomyces uvarum	0	0	15.01	5.24102	6.21	2.70217	0.828667	0.216613	0.0293333	0.00968108	0.0041	0.00710141	18.533	2.12171	21.5952	3.52616	42.3435	6.91405	-4.11103	2.85337	24.4	1.11355
yHCT77	YPDX	Microaerobic	24°C	T0	0	0	Saccharomyces uvarum	59.6333	2.11266	30.7333	2.39653	0.01303	0.0154798	0.0830333	0.0427013	0.0767	0.0236286	0.0413333	0.00517333	0	0	0	0	0	0	-28.4769	2.58126	0.2	0.173205
yHCT77	YPDX	Microaerobic	24°C	T1	46.5	2	Saccharomyces uvarum	0	0	29.6333	0.650641	0.522667	0.183241	0.232333	0.0587906	2.82	0.402865	0.815667	0.0833807	25.7296	2.27241	28.4769	2.58126	55.8371	5.0613	0	0	15.7667	1.2741
yHCT77	YPDX	Microaerobic	24°C	T2	166.5	7	Saccharomyces uvarum	0	0	21.7	0.793725	2.9	0.393573	0.439333	0.13631	0.532667	0.497779	0.0089	0.00773498	24.4296	2.01187	27.0372	2.27829	53.0141	4.46724	-1.43974	0.448306	23.7333	2.24796
yHCT77	YPDX	Microaerobic	24°C	T3	262.5	11	Saccharomyces uvarum	0	0	16.1	2.50599	3.41333	1.80705	0.547	0.145124	0.0715333	0.0624264	0.0630933	0.10135	23.263	2.89193	25.7453	3.22285	50.481	6.31932	-2.73163	1.392	25.5333	2.80951
yHCT77	YPDX	Microaerobic	24°C	T4	334.5	14	Saccharomyces uvarum	0	0	11.6133	3.10073	3.83333	3.54785	0.624333	0.110297	0.0553	0.0581882	0.0181267	0.0296132	22.263	3.49964	24.6379	3.88306	48.3097	7.61385	-3.83898	2.18007	27.8667	1.85831
yHDPN14	ACSH	Microaerobic	24°C	T0	0	0	Saccharomyces paradoxus	62	1.01489	34.6667	0.602771	0	0	0.0684667	0.0479272	0.307333	0.0356417	2.34333	0.0550757	0	0	0	0	0	0	-28.9418	0.498091	0.233333	0.251661
yHDPN14	ACSH	Microaerobic	24°C	T1	46.5	2	Saccharomyces paradoxus	0.0602	0.0878437	34.7333	0.665833	0.13	0.140467	0.0560333	0.050777	2.26667	0.130512	1.83	0.09	27.9735	0.39075	28.9418	0.498091	56.7486	0.976648	0	0	15.8	0.4
yHDPN14	ACSH	Microaerobic	24°C	T2	166.5	7	Saccharomyces paradoxus	0.0356667	0.0617765	34.3333	0.585947	1.443	0.428867	0	0	2.09	0.350856	0.926667	0.522623	26.0402	0.280569	26.9436	0.567856	52.8306	1.11344	-1.99818	0.18639	17.8	1.38564
yHDPN14	ACSH	Microaerobic	24°C	T3	262.5	11	Saccharomyces paradoxus	0.0356667	0.0617765	32.4	0.6245	2.84333	0.344867	0	0	1.60667	0.136137	0.0869	0.0554744	24.3735	0.758469	25.2274	1.20215	49.4654	2.35715	-3.71441	0.966306	20.3333	0.64291
yHDPN14	ACSH	Microaerobic	24°C	T4	334.5	14	Saccharomyces paradoxus	0.036	0.0623538	30.5667	2.35018	4.12333	0.623645	0	0	1.25233	0.445428	0.1114	0.111718	22.4402	2.2568	23.2418	2.69949	45.5721	5.29312	-5.7	2.5818	22.2	2.07846
yHDPN14	YPDX+HTs	Microaerobic	24°C	T0	0	0	Saccharomyces paradoxus	58.5	2.55343	29.1667	1.11505	0.0171667	0.00969347	0.0633667	0.0167709	0.131633	0.0942481	2.08333	0.023094	0	0	0	0	0	0	-28.7043	0.333895	0.266667	0.11547
yHDPN14	YPDX+HTs	Microaerobic	24°C	T1	46.5	2	Saccharomyces paradoxus	0	0	29.7667	0.862168	0.21	0.042332	0.205667	0.0165025	3.21333	0.116762	2.12333	0.0351188	25.1664	0.709398	28.7043	0.333895	56.2829	0.654696	0	0	13.9333	0.57735
yHDPN14	YPDX+HTs	Microaerobic	24°C	T2	166.5	7	Saccharomyces paradoxus	0	0	29.1333	0.80829	0.784667	0.0620672	0.177667	0.00832666	2.97	0.183303	1.85667	0.222785	23.8331	0.702346	27.1834	0.379297	53.3007	0.74372	-1.52089	0.0573636	13.2	1.44222
yHDPN14	YPDX+HTs	Microaerobic	24°C	T3	262.5	11	Saccharomyces paradoxus	0	0	28	0.655744	1.25	0.131149	0.221333	0.0402534	1.87333	0.284488	0.293667	0.0668306	21.1331	0.35122	24.108	0.254934	47.2705	0.49987	-4.5963	0.346784	17	0.6
yHDPN14	YPDX+HTs	Microaerobic	24°C	T4	334.5	14	Saccharomyces paradoxus	0	0	26.1333	0.64291	1.67667	0.273008	0.313333	0.0120554	1.52333	0.421584	0.179667	0.0177858	18.6998	0.458545	21.3424	0.932602	41.8478	1.82863	-7.36187	1.12602	17.6667	0.64291
yHDPN14	YPDX+FA	Microaerobic	24°C	T0	0	0	Saccharomyces paradoxus	59.4	10.499	34.6	5.24214	0.0146067	0.0100388	0.0295	0.015027	0.047	0.0109119	0.0770333	0.00622923	0	0	0	0	0	0	-24.3494	2.19339	0.233333	0.11547
yHDPN14	YPDX+FA	Microaerobic	24°C	T1	46.5	2	Saccharomyces paradoxus	0	0	33.1	4.30929	0.608667	0.076068	0.1358	0.0694933	2.96	0.363456	0.987	0.0832887	22.6653	1.76825	24.3494	2.19339	47.7439	4.30077	0	0	14.4667	1.13725
yHDPN14	YPDX+FA	Microaerobic	24°C	T2	166.5	7	Saccharomyces paradoxus	0	0	29.5333	2.50067	3.28	0.501099	0.109667	0.00585947	2.6	0.173494	0.00326333	0.00565226	18.8653	0.907003	20.3733	2.91036	39.9477	5.70658	-3.97609	0.773079	18.2667	0.90185
yHDPN14	YPDX+FA	Microaerobic	24°C	T3	262.5	11	Saccharomyces paradoxus	0	0	27.2333	1.89297	5.16667	0.678552	0.115667	0.0123423	2.17333	0.12741	0.00911333	0.0010289	14.2319	0.928559	15.3659	2.28562	30.1292	4.4816	-8.98349	0.54242	21.5333	1.66533
yHDPN14	YPDX+FA	Microaerobic	24°C	T4	334.5	14	Saccharomyces paradoxus	0	0	25.0667	1.79536	6.25667	0.945004	0.104733	0.0231321	1.89667	0.115902	0.0109633	0.00428253	11.5653	1.20134	12.4308	1.52783	24.3741	2.99575	-11.9186	1.09665	22.9333	0.61101
yHDPN14	YPDX	Microaerobic	24°C	T0	0	0	Saccharomyces paradoxus	59.7	1.64621	30.7333	2.48261	0.0118233	0.0148926	0.102367	0.0665647	0.100467	0.0341903	0.0394667	0.00230072	0	0	0	0	0	0	-27.2958	2.60427	0.133333	0.152753
yHDPN14	YPDX	Microaerobic	24°C	T1	46.5	2	Saccharomyces paradoxus	0	0	29.7333	0.83865	0.597667	0.0688864	0.347667	0.11756	3.82	0.186815	1.06333	0.0351188	24.67	2.13909	27.2958	2.60427	53.5212	5.10641	0	0	15.3333	2.0232
yHDPN14	YPDX	Microaerobic	24°C	T2	166.5	7	Saccharomyces paradoxus	0	0	26	0.519615	3.43333	0.786469	0.296667	0.0172143	3.52667	0.221209	0.331223	0.555828	21.87	2.48795	24.2018	2.95989	47.4546	5.80371	-3.09399	0.369197	20.5333	2.36925
yHDPN14	YPDX	Microaerobic	24°C	T3	262.5	11	Saccharomyces paradoxus	0	0	20.1	0.888819	5.29	1.64265	0.133667	0.115941	2.48333	0.120968	0.00966667	0.00844354	19.1033	2.72315	21.1435	3.18623	41.4577	6.2475	-6.15236	0.743078	26.2	1.44222
yHDPN14	YPDX	Microaerobic	24°C	T4	334.5	14	Saccharomyces paradoxus	0	0	15.9	1.53948	6.07667	1.94755	0.158667	0.138121	2.06333	0.0950438	0.00996667	0.00875233	17.2366	3.15235	19.0809	3.63347	37.4136	7.12444	-8.2149	1.44441	27.8667	2.83078
GLBRCY73	ACSH	Microaerobic	30°C	T0	0	0	Engineered Saccharomyces cerevisiae	61.7333	2.57164	31.8333	2.8746	0	0	0.035	0.0606218	0.486667	0.0144338	1.96	0.072111	0	0	0	0	0	0	-33.2522	1.13511	0.266667	0.152753
GLBRCY73	ACSH	Microaerobic	30°C	T1	46.5	2	Engineered Saccharomyces cerevisiae	0.0852667	0.0261575	25.6	0.52915	0.788667	0.503808	0	0	3.62	0.149332	1.58	0.242693	31.1035	1.06617	33.2522	1.13511	65.2004	2.2257	0	0	17.8667	0.46188
GLBRCY73	ACSH	Microaerobic	30°C	T2	166.5	7	Engineered Saccharomyces cerevisiae	0.0615333	0.019886	16.3333	0.750555	1.59	0.338083	0	0	4.20667	0.070946	2.53	0.310483	31.9368	1.74999	34.1405	1.81484	66.9421	3.5585	0.888287	0.759674	17.7333	0.64291
GLBRCY73	ACSH	Microaerobic	30°C	T3	262.5	11	Engineered Saccharomyces cerevisiae	0.0532	0.0193889	13	0.360555	2.12	0.781025	0	0	4.84	0.314802	3.40667	0.100664	29.1702	1.99733	31.1872	2.20196	61.1515	4.31756	-2.06494	1.10891	18.2667	0.80829
GLBRCY73	ACSH	Microaerobic	30°C	T4	334.5	14	Engineered Saccharomyces cerevisiae	0.0472	0.0134101	12.0667	0.11547	2.37667	1.01633	0	0	5.20333	0.308599	4.62333	0.882742	27.3702	1.86175	29.2553	1.88478	57.3632	3.69566	-3.99693	0.917078	18.7333	0.757188
GLBRCY73	YPDX+HTs	Microaerobic	30°C	T0	0	0	Engineered Saccharomyces cerevisiae	57.4333	1.33167	29.4667	0.568624	0.013	0.00372693	0.0485667	0.00767876	0.0767	0.0210152	2.08667	0.0152753	0	0	0	0	0	0	-32.1391	0.780519	0.266667	0.11547
GLBRCY73	YPDX+HTs	Microaerobic	30°C	T1	46.5	2	Engineered Saccharomyces cerevisiae	0	0	23.1333	0.46188	0.04	0.0133462	0.123	0.0131149	3.24333	0.188237	1.4	0.0984886	27.9309	0.840515	32.1391	0.780519	63.0179	1.53043	0	0	15.8667	0.503322
GLBRCY73	YPDX+HTs	Microaerobic	30°C	T2	166.5	7	Engineered Saccharomyces cerevisiae	0	0	5.01333	3.65298	0.370667	0.372131	0.223	0.0580259	3.64333	0.207926	0.775333	0.446163	32.8643	1.33347	37.8141	1.30725	74.1453	2.56323	5.67498	0.530717	18.2667	4.11987
GLBRCY73	YPDX+HTs	Microaerobic	30°C	T3	262.5	11	Engineered Saccharomyces cerevisiae	0.00503333	0.00871799	2.60167	3.2467	0.490433	0.623951	0.21	0.0820549	3.60667	0.361985	0.582667	0.647217	31.0976	3.83314	35.7692	4.17293	70.1356	8.18222	3.63006	3.4065	18.6667	2.19393
GLBRCY73	YPDX+HTs	Microaerobic	30°C	T4	334.5	14	Engineered Saccharomyces cerevisiae	0.00546667	0.00946854	1.61433	1.51368	0.478633	0.617236	0.162333	0.138059	3.44667	0.599694	0.1927	0.165834	28.6309	4.83537	32.9248	5.32959	64.5585	10.4502	0.785733	4.57147	18.6	0.34641
GLBRCY73	YPDX+FA	Microaerobic	30°C	T0	0	0	Engineered Saccharomyces cerevisiae	50.3667	7.45408	29.8667	3.99541	0.0113633	0.00302755	0.0107333	0.00136137	0.0378667	0.00894446	0.0699333	0.00568888	0	0	0	0	0	0	-31.8294	4.46006	0.166667	0.11547
GLBRCY73	YPDX+FA	Microaerobic	30°C	T1	46.5	2	Engineered Saccharomyces cerevisiae	0.0052	0.00900666	21.6333	0.92376	0.442333	0.464395	0.111233	0.0167739	3.8	0.3995	0.404333	0.115154	25.2	0.43589	31.8294	4.46006	62.4106	8.74522	0	0	16.1333	0.832666
GLBRCY73	YPDX+FA	Microaerobic	30°C	T2	166.5	7	Engineered Saccharomyces cerevisiae	0.0034	0.00588897	1.83333	0.671441	0.674667	0.430651	0.098	0.0269724	4.24	0.296142	0.0428333	0.0491962	29.3667	0.550757	37.0893	5.17273	72.7241	10.1426	5.2599	0.713937	20.1333	0.702377
GLBRCY73	YPDX+FA	Microaerobic	30°C	T3	262.5	11	Engineered Saccharomyces cerevisiae	0.00933333	0.00818678	0.478667	0.0258908	0.661667	0.432264	0.0766667	0.0299507	3.80667	0.479618	0.00760333	0.00169512	25.7	2.02237	32.301	3.22729	63.3354	6.32802	0.471647	1.87674	21.3	0.707107
GLBRCY73	YPDX+FA	Microaerobic	30°C	T4	334.5	14	Engineered Saccharomyces cerevisiae	0.0120333	0.00118462	0.454333	0.0249466	0.605	0.459945	0.0805	0.0171432	3.50667	0.637913	0.00972333	0.00498488	23.2667	3.23316	29.1529	3.25145	57.1625	6.37539	-2.67652	3.60558	21.2667	1.90088
GLBRCY73	YPDX	Microaerobic	30°C	T0	0	0	Engineered Saccharomyces cerevisiae	60.5	0.1	29.1667	0.057735	0.0163067	0.0125781	0.0666	0.0255008	0.0574333	0.0295815	0.0255333	0.0221146	0	0	0	0	0	0	-31.8857	0.62589	0.333333	0.152753
GLBRCY73	YPDX	Microaerobic	30°C	T1	46.5	2	Engineered Saccharomyces cerevisiae	0	0	22.8333	0.351188	0.112667	0.0882345	0.225	0.0284781	5.18667	0.0702377	0.825	0.0766094	28.5905	0.541464	31.8857	0.62589	62.5209	1.22724	0	0	19.3333	1.8037
GLBRCY73	YPDX	Microaerobic	30°C	T2	166.5	7	Engineered Saccharomyces cerevisiae	0.0128333	0.0111195	4.13333	0.783603	0.223333	0.0746481	0.427	0.0330454	5.61	0.13	0.539	0.22704	32.5239	1.01718	36.2732	1.19282	71.124	2.33886	4.38757	0.844663	21	0.4
GLBRCY73	YPDX	Microaerobic	30°C	T3	262.5	11	Engineered Saccharomyces cerevisiae	0.0217	0.00221133	0.616333	0.0520801	0.222667	0.0808723	0.520667	0.049085	5.50333	0.155027	0.0166	0.00164621	29.6572	1.44341	33.0766	1.66063	64.8561	3.25613	1.19093	1.20584	22.3333	1.13725
GLBRCY73	YPDX	Microaerobic	30°C	T4	334.5	14	Engineered Saccharomyces cerevisiae	0.0221667	0.00181475	0.503333	0.0142244	0.195333	0.08807	0.468667	0.0358097	4.84333	0.0757188	0.0153333	0.00284312	26.5905	1.25096	29.6565	1.44638	58.15	2.83604	-2.22916	1.23816	22.2	0.916515
yHDPN1	ACSH	Microaerobic	30°C	T0	0	0	Scer x Smik	61.7	1.65227	34.9	0.458258	0	0	0.0653667	0.0447806	0.297333	0.0200333	2.27333	0.17673	0	0	0	0	0	0	-30.1096	0.510447	0.1	0.1
yHDPN1	ACSH	Microaerobic	30°C	T1	46.5	2	Scer x Smik	0.0396667	0.0687047	33.8	0.6	0	0	0.0048	0.00831384	2.80667	0.0404145	2.04667	0.0493288	29.0792	0.0970922	30.1096	0.510447	59.0384	1.00088	0	0	15.2667	0.61101
yHDPN1	ACSH	Microaerobic	30°C	T2	166.5	7	Scer x Smik	0.0363333	0.0629312	35	0.43589	0.195667	0.338905	0	0	2.92667	0.0378594	2.46667	0.0251661	28.4792	0.456757	29.4833	0.134419	57.8104	0.263567	-0.626299	0.383396	14.8	0.6
yHDPN1	ACSH	Microaerobic	30°C	T3	262.5	11	Scer x Smik	0.043	0.0744782	35.6667	0.378594	0.267667	0.463612	0	0	2.96	0.0173205	2.42	0.1	28.0458	0.831966	29.0295	0.289758	56.9205	0.568153	-1.08012	0.778466	13.7333	1.13725
yHDPN1	ACSH	Microaerobic	30°C	T4	334.5	14	Scer x Smik	0.0596667	0.103346	36	0.34641	0.329	0.569845	0	0	3.08	0.131149	2.23667	0.246644	27.4458	1.12258	28.404	0.583093	55.6941	1.14332	-1.70557	1.09016	13.6667	1.44684
yHDPN1	YPDX+HTs	Microaerobic	30°C	T0	0	0	Scer x Smik	56.3333	0.929157	29.8	0.984886	0.0137067	0.00521921	0.0492333	0.00391067	0.0923667	0.0258867	2.08333	0.0351188	0	0	0	0	0	0	-28.5483	0.480814	0.333333	0.057735
yHDPN1	YPDX+HTs	Microaerobic	30°C	T1	46.5	2	Scer x Smik	0	0	28.5	0.458258	0.0259667	0.0130216	0.153	0.0141067	3.32	0.02	2.12667	0.0493288	24.5899	0.448002	28.5483	0.480814	55.977	0.942772	0	0	15.3333	0.11547
yHDPN1	YPDX+HTs	Microaerobic	30°C	T2	166.5	7	Scer x Smik	0	0	24.8667	1.19304	0.0523667	0.0255612	0.150333	0.029023	3.75	0.10583	2.88667	0.260832	23.5899	0.448002	27.3873	0.482349	53.7005	0.945783	-1.16099	0.00205782	14.8667	1.22202
yHDPN1	YPDX+HTs	Microaerobic	30°C	T3	262.5	11	Scer x Smik	0	0	24.6333	0.873689	0.0471	0.0312775	0.155667	0.0395264	3.82	0.115326	2.28667	0.516753	22.5566	0.29525	26.1877	0.307204	51.3485	0.602361	-2.36052	0.173908	13.1333	1.17189
yHDPN1	YPDX+HTs	Microaerobic	30°C	T4	334.5	14	Scer x Smik	0	0	23.0667	1.64418	0.0657667	0.0105813	0.205	0.0306105	3.74667	0.277549	1.862	1.12308	21.4566	0.457157	24.9116	0.574485	48.8463	1.12644	-3.63667	0.966566	12.8667	4.57967
yHDPN1	YPDX+FA	Microaerobic	30°C	T0	0	0	Scer x Smik	51	3.81051	30.2	2.16564	0.0146667	0.00531539	0.0250333	0.0209505	0.0438333	0.0112394	0.0708	0.00182483	0	0	0	0	0	0	-28.3314	1.84388	0.2	0.1
yHDPN1	YPDX+FA	Microaerobic	30°C	T1	46.5	2	Scer x Smik	0	0	26.9333	0.763763	0.113533	0.0983021	0.157	0.0181934	2.77667	0.0404145	0.499667	0.118069	22.933	0.415775	28.3314	1.84388	55.5517	3.61545	0	0	17	1
yHDPN1	YPDX+FA	Microaerobic	30°C	T2	166.5	7	Scer x Smik	0	0	14.3	3.89744	0.543	0.0970618	0.668667	0.185796	3.02333	0.100664	0.280133	0.432354	24.3663	1.3647	30.1567	3.37152	59.1308	6.61082	1.82534	1.65563	21.4667	2.94845
yHDPN1	YPDX+FA	Microaerobic	30°C	T3	262.5	11	Scer x Smik	0.00106	0.00183597	8.34667	6.67851	0.844667	0.160615	0.728667	0.151077	3.01667	0.061101	0.299023	0.515267	23.1997	2.0415	28.6417	2.72018	56.1602	5.33368	0.310305	1.98723	21.3	4.38406
yHDPN1	YPDX+FA	Microaerobic	30°C	T4	334.5	14	Scer x Smik	0.00272333	0.00238969	6.61667	7.87581	0.908667	0.341497	0.647667	0.0585007	2.93	0.112694	0.306	0.530008	21.9663	3.4263	27.0976	4.0142	53.1325	7.87098	-1.23381	3.65931	24.3333	5.13939
yHDPN1	YPDX	Microaerobic	30°C	T0	0	0	Scer x Smik	59.6	1.64621	30.7333	2.5697	0.0127767	0.0126806	0.0776333	0.0351141	0.0758	0.0185292	0.0416333	0.00517333	0	0	0	0	0	0	-28.7781	2.46654	0.266667	0.23094
yHDPN1	YPDX	Microaerobic	30°C	T1	46.5	2	Scer x Smik	0	0	27.0333	0.057735	0.0557	0.0213502	0.262667	0.0392088	4.23	0.122882	1.05267	0.0660404	25.981	1.97553	28.7781	2.46654	56.4276	4.83635	0	0	16.6333	2.35018
yHDPN1	YPDX	Microaerobic	30°C	T2	166.5	7	Scer x Smik	0	0	17.9667	1.37961	0.1124	0.0388263	0.365	0.0510294	4.77	0.122882	2.2	0.31225	24.0477	1.95415	26.6374	2.41823	52.2301	4.74162	-2.14071	0.177743	20.6667	0.945163
yHDPN1	YPDX	Microaerobic	30°C	T3	262.5	11	Scer x Smik	0.00049	0.000848705	12.4	1.92873	0.1394	0.0483144	0.424333	0.0259679	5.19333	0.110604	1.62	0.0964365	22.4477	2.21751	24.8679	2.68964	48.7606	5.27381	-3.91015	0.312098	21.4667	0.305505
yHDPN1	YPDX	Microaerobic	30°C	T4	334.5	14	Scer x Smik	0.00136333	0.00236136	7.64667	2.26677	0.181	0.0458258	0.664	0.0968143	5.39333	0.110151	0.542	0.246957	21.5477	2.32297	23.8721	2.7927	46.808	5.47587	-4.906	0.495627	24.2667	1.41892
yHDPN399	ACSH	Microaerobic	30°C	T0	0	0	Evolved Scer x Smik	61.5	1.80831	34.7	0.43589	0	0	0.064	0.0457629	0.282333	0.00416333	2.26667	0.178979	0	0	0	0	0	0	-30.4196	0.83985	0.0666667	0.057735
yHDPN399	ACSH	Microaerobic	30°C	T1	46.5	2	Evolved Scer x Smik	0.0533333	0.092376	32.0333	0.723418	0.076	0.131636	0.0155667	0.0269623	3.13	0.190788	1.78	0.0888819	29.2516	0.156419	30.4196	0.83985	59.6462	1.64677	0	0	15.0667	0.61101
yHDPN399	ACSH	Microaerobic	30°C	T2	166.5	7	Evolved Scer x Smik	0.036	0.0623538	26.8667	3.63501	0.341667	0.337577	0	0	3.56667	0.295014	0.9956	1.12675	29.8182	0.55438	31.015	1.26838	60.8137	2.48703	0.595414	0.43462	15.6	0.6
yHDPN399	ACSH	Microaerobic	30°C	T3	262.5	11	Evolved Scer x Smik	0.0383333	0.0663953	19.6	6.27455	0.548333	0.652502	0	0	3.54333	0.0404145	0.6225	0.847544	29.4516	1.72801	30.6516	2.46877	60.1012	4.84073	0.232073	1.63156	17.1333	1.6773
yHDPN399	ACSH	Microaerobic	30°C	T4	334.5	14	Evolved Scer x Smik	0.0406667	0.0704367	14.1033	6.60394	0.715	0.903175	0	0	3.71	0.391535	0.335333	0.43213	28.6849	1.40314	29.8454	2.01608	58.5203	3.9531	-0.574186	1.28969	17.8667	2.60256
yHDPN399	YPDX+HTs	Microaerobic	30°C	T0	0	0	Evolved Scer x Smik	55.4333	0.416333	29.6333	1.07858	0.01783	0.0145188	0.0566667	0.0153728	0.0586	0.00301164	2.07333	0.0351188	0	0	0	0	0	0	-30.8039	0.93104	0.2	0.264575
yHDPN399	YPDX+HTs	Microaerobic	30°C	T1	46.5	2	Evolved Scer x Smik	0	0	26.4333	1.15902	0.02172	0.0110509	0.18	0.0319531	3.16667	0.070946	1.56	0.06	26.1961	0.440922	30.8039	0.93104	60.3998	1.82557	0	0	14.2667	0.305505
yHDPN399	YPDX+HTs	Microaerobic	30°C	T2	166.5	7	Evolved Scer x Smik	0.00163333	0.00282902	13.5333	2.55408	0.0346	0.0205983	0.314667	0.0544181	3.53333	0.0862168	1.56	0.104403	27.9294	1.26342	32.8416	1.67224	64.3953	3.27891	2.03773	1.05726	14.0667	0.503322
yHDPN399	YPDX+HTs	Microaerobic	30°C	T3	262.5	11	Evolved Scer x Smik	0.005	0.00866025	8.45667	2.53173	0.046	0.0360526	0.455667	0.0412836	3.69667	0.0702377	1.306	0.292486	27.7294	2.00816	32.6042	2.42316	63.9298	4.7513	1.80032	1.97043	14.3333	0.416333
yHDPN399	YPDX+HTs	Microaerobic	30°C	T4	334.5	14	Evolved Scer x Smik	0.00783333	0.0135677	6.05333	2.13968	0.0511333	0.0190867	0.641667	0.164065	3.83	0.072111	0.620333	0.252508	26.4628	2.08592	31.1091	2.39706	60.9982	4.70011	0.305211	2.16346	13.2667	1.8037
yHDPN399	YPDX+FA	Microaerobic	30°C	T0	0	0	Evolved Scer x Smik	52.2	3.65923	30.9	2.08806	0.00853333	0.00348006	0.0113667	0.00090185	0.0485333	0.00960017	0.0709667	0.00303699	0	0	0	0	0	0	-29.334	2.00693	0.2	0.173205
yHDPN399	YPDX+FA	Microaerobic	30°C	T1	46.5	2	Evolved Scer x Smik	0	0	23.7333	0.11547	0.0813333	0.0647881	0.105867	0.00722865	2.9	0.09	0.313	0.0319531	24.2997	0.100423	29.334	2.00693	57.5177	3.93517	0	0	15.4	0.72111
yHDPN399	YPDX+FA	Microaerobic	30°C	T2	166.5	7	Evolved Scer x Smik	0.00319333	0.00553102	7.09667	0.250067	0.253667	0.0782581	0.324	0.0268887	3.29333	0.125831	0.0961667	0.0547867	27.1997	0.361024	32.8197	1.91843	64.3523	3.76163	3.4856	0.167024	18.1333	0.503322
yHDPN399	YPDX+FA	Microaerobic	30°C	T3	262.5	11	Evolved Scer x Smik	0.0132667	0.0137205	2.02333	0.0776745	0.488667	0.391573	0.2606	0.252311	2.78	0.640234	0.00506667	0.00448742	24.9664	1.34319	30.0898	1.5012	58.9996	2.94352	0.755766	1.54099	20.7	1.83848
yHDPN399	YPDX+FA	Microaerobic	30°C	T4	334.5	14	Evolved Scer x Smik	0.0214667	0.00815005	1.06	0.0360555	0.230667	0.0368284	0.193	0.203167	2.72333	0.353034	0	0	22.3331	1.60457	26.8829	0.895996	52.7116	1.75686	-2.45112	2.05214	24.7333	4.00167
yHDPN399	YPDX	Microaerobic	30°C	T0	0	0	Evolved Scer x Smik	59.6	1.66433	30.6667	2.54231	0.0112367	0.011782	0.0725333	0.0247072	0.0862333	0.0142423	0.0409667	0.0039879	0	0	0	0	0	0	-30.214	2.73754	0.2	0.264575
yHDPN399	YPDX	Microaerobic	30°C	T1	46.5	2	Evolved Scer x Smik	0	0	25.1667	0.907377	0.0784333	0.0412161	0.282	0.0329697	4.22667	0.180093	0.669667	0.0345881	27.257	2.2204	30.214	2.73754	59.2432	5.36772	0	0	13.2	1.96977
yHDPN399	YPDX	Microaerobic	30°C	T2	166.5	7	Evolved Scer x Smik	0.00396667	0.00687047	8.24	1.75667	0.313667	0.0765593	0.341	0.026	4.48667	0.336502	0.244667	0.12852	30.6903	2.43347	34.0206	3.03316	66.7071	5.94737	3.80661	0.579108	20.0667	1.1547
yHDPN399	YPDX	Microaerobic	30°C	T3	262.5	11	Evolved Scer x Smik	0.0139	0.0120387	2.24333	0.590028	0.329	0.0252389	0.570667	0.110428	4.29333	0.450037	0.042	0.0526023	29.1903	2.85341	32.3584	3.42521	63.4478	6.7161	2.14437	0.867752	20.4	1.63707
yHDPN399	YPDX	Microaerobic	30°C	T4	334.5	14	Evolved Scer x Smik	0.0146333	0.0126777	1.093	0.24867	0.266333	0.0413562	0.701667	0.316437	3.74667	0.40501	0.00713333	0.0123553	26.5236	3.28381	29.4046	3.84981	57.6561	7.54865	-0.80941	1.48399	23.0667	2.57941
yHDPN5	ACSH	Microaerobic	30°C	T0	0	0	Scer x Skud	61.6667	1.36504	34.7333	0.321455	0	0	0.0667333	0.0404419	0.276667	0.019218	2.33	0.0519615	0	0	0	0	0	0	-30.2742	0.383531	0.0333333	0.057735
yHDPN5	ACSH	Microaerobic	30°C	T1	46.5	2	Scer x Skud	0.0443333	0.0767876	33.3667	0.503322	0	0	0	0	3.02667	0.109697	2.23	0.1249	29.1803	0.172686	30.2742	0.383531	59.3613	0.752022	0	0	7	2.35797
yHDPN5	ACSH	Microaerobic	30°C	T2	166.5	7	Scer x Skud	0.037	0.0640859	33.8	0.556776	0.179567	0.300943	0	0	3.19	0.108167	2.83333	0.130512	28.1136	0.461361	29.1696	0.717297	57.1953	1.40646	-1.10466	0.414093	8.46667	0.90185
yHDPN5	ACSH	Microaerobic	30°C	T3	262.5	11	Scer x Skud	0.0573333	0.0993042	34.8667	0.585947	0.293133	0.427771	0	0	3.27	0.121244	2.91333	0.109697	27.647	0.415901	28.6865	0.749946	56.2481	1.47048	-1.58771	0.405547	7.4	1.0583
yHDPN5	ACSH	Microaerobic	30°C	T4	334.5	14	Scer x Skud	0.126467	0.110631	35.1333	0.450925	0.332667	0.490519	0	0	3.26667	0.107858	2.88	0.0360555	27.347	0.403626	28.3741	0.664959	55.6355	1.30384	-1.90016	0.352231	10	0.8
yHDPN5	YPDX+HTs	Microaerobic	30°C	T0	0	0	Scer x Skud	57.2667	1.52753	29.4333	0.602771	0.0127	0.00295466	0.0471	0.00649692	0.0562667	0.00717031	2.06	0.0519615	0	0	0	0	0	0	-29.7127	0.8823	0.266667	0.152753
yHDPN5	YPDX+HTs	Microaerobic	30°C	T1	46.5	2	Scer x Skud	0	0	27.9333	0.208167	0.0268333	0.0127005	0.136333	0.0170098	3.01333	0.178979	2.23333	0.0208167	25.7632	0.951127	29.7127	0.8823	58.2603	1.73	0	0	11.8667	0.90185
yHDPN5	YPDX+HTs	Microaerobic	30°C	T2	166.5	7	Scer x Skud	0	0	21.7667	0.665833	0.0535667	0.015955	0.163333	0.0217332	3.36667	0.246644	2.3	0.156205	25.3298	0.838876	29.2106	0.558113	57.2756	1.09434	-0.502171	0.643335	13.7333	8.07548
yHDPN5	YPDX+HTs	Microaerobic	30°C	T3	262.5	11	Scer x Skud	0	0	17.8333	0.85049	0.100467	0.0578018	0.285333	0.0705715	3.40333	0.222336	1.51333	0.150444	24.8632	0.764306	28.6746	0.601799	56.2246	1.18	-1.03819	0.30699	10.6667	1.02632
yHDPN5	YPDX+HTs	Microaerobic	30°C	T4	334.5	14	Scer x Skud	0	0	15.6	1.253	0.1356	0.067233	0.484	0.0834686	3.35333	0.189297	0.874667	0.23753	24.1298	1.11548	27.8244	0.940388	54.5577	1.8439	-1.88833	0.5063	11.6667	2.92803
yHDPN5	YPDX+FA	Microaerobic	30°C	T0	0	0	Scer x Skud	53.5333	2.25462	31.6667	1.30512	0.00981667	0.00356452	0.0114333	0.000288675	0.0480333	0.0143029	0.0717667	0.00231156	0	0	0	0	0	0	-27.2556	0.976071	0.333333	0.152753
yHDPN5	YPDX+FA	Microaerobic	30°C	T1	46.5	2	Scer x Skud	0	0	27.7	0.458258	0.1088	0.0104173	0.126667	0.00723418	2.65	0.0458258	0.925	0.102806	23.1995	0.300785	27.2556	0.976071	53.4423	1.91387	0	0	10.4	2.83549
yHDPN5	YPDX+FA	Microaerobic	30°C	T2	166.5	7	Scer x Skud	0	0	17.8667	0.378594	0.260333	0.0652099	0.391	0.0166433	2.91667	0.0945163	1.92	0.0608276	22.8995	0.172754	26.9134	1.29913	52.7714	2.54731	-0.342143	0.402696	13.8667	0.80829
yHDPN5	YPDX+FA	Microaerobic	30°C	T3	262.5	11	Scer x Skud	0.00362667	0.000239653	12.0333	0.70946	0.294333	0.0609289	0.533	0.00953939	3.09333	0.0288675	1.81333	0.0665833	21.7995	0.52826	25.6331	1.69517	50.261	3.32387	-1.62244	0.878954	17.8	1.9799
yHDPN5	YPDX+FA	Microaerobic	30°C	T4	334.5	14	Scer x Skud	0.00609	0.00232136	7.96333	0.708684	0.29	0.0593043	0.777333	0.0132791	3.14333	0.0251661	0.820333	0.133103	20.9328	0.679802	24.6197	1.83407	48.274	3.59621	-2.63584	1.0092	18.7333	0.80829
yHDPN5	YPDX	Microaerobic	30°C	T0	0	0	Scer x Skud	59.4333	1.36137	30.6	2.68887	0.00990667	0.00981893	0.0649333	0.0259508	0.0730667	0.0229147	0.0402	0.00177764	0	0	0	0	0	0	-28.758	2.93777	0.333333	0.057735
yHDPN5	YPDX	Microaerobic	30°C	T1	46.5	2	Scer x Skud	0	0	27.8	0.888819	0.0722667	0.0178875	0.204667	0.0457092	4.05667	0.117189	1.37	0.0984886	25.8648	2.27284	28.758	2.93777	56.3883	5.76033	0	0	13.2	1.249
yHDPN5	YPDX	Microaerobic	30°C	T2	166.5	7	Scer x Skud	0	0	20.5667	1.26623	0.126667	0.0221886	0.219	0.0242693	4.51333	0.0602771	2.46	0.355949	23.9315	1.99259	26.6064	2.58285	52.1694	5.0644	-2.15166	0.422679	16.8667	1.00664
yHDPN5	YPDX	Microaerobic	30°C	T3	262.5	11	Scer x Skud	0.00115	0.00132571	15.4	2.0664	0.175	0.0398497	0.242	0.0595735	4.97667	0.100664	2.10667	0.530031	22.3981	2.21511	24.9063	2.81568	48.836	5.52093	-3.85171	0.122776	18.0667	3.68963
yHDPN5	YPDX	Microaerobic	30°C	T4	334.5	14	Scer x Skud	0.00435667	0.00377617	11.2667	2.84312	0.221667	0.0356978	0.342	0.129711	5.2	0.209523	1.43333	0.616955	21.5981	2.31348	24.0176	2.89585	47.0934	5.67815	-4.7404	0.306736	23	13.0108
yHDPN379	ACSH	Microaerobic	30°C	T0	0	0	Evolved Scer x Skud	61.6	1.60935	34.8	0.173205	0	0	0.0648667	0.0359652	0.302	0.03747	2.26667	0.170978	0	0	0	0	0	0	-30.2589	0.116519	0	0
yHDPN379	ACSH	Microaerobic	30°C	T1	46.5	2	Evolved Scer x Skud	0.0525333	0.0715322	31.6	1.17898	0	0	0	0	3.03	0.185203	1.97333	0.170392	29.1693	0.515558	30.2589	0.116519	59.3312	0.228468	0	0	15.8667	2.2301
yHDPN379	ACSH	Microaerobic	30°C	T2	166.5	7	Evolved Scer x Skud	0	0	27.3	1.64621	0.207333	0.359112	0	0	3.61	0.0458258	1.57667	0.624046	28.236	1.30664	29.2822	0.904366	57.416	1.77327	-0.976759	0.854674	16.4	0.87178
yHDPN379	ACSH	Microaerobic	30°C	T3	262.5	11	Evolved Scer x Skud	0.0373333	0.0646632	21.8667	1.41539	0.343667	0.48544	0	0	3.99667	0.168028	0.8083	0.623642	27.5693	2.32256	28.5772	1.91837	56.0338	3.76151	-1.68171	1.90548	17.4667	1.36137
yHDPN379	ACSH	Microaerobic	30°C	T4	334.5	14	Evolved Scer x Skud	0	0	16.3333	2.81839	0.353333	0.611991	0	0	4.02	0.355949	0.246667	0.117074	27.3027	2.48175	28.2973	2.07923	55.485	4.07692	-1.96158	2.11081	19.2667	2.20303
yHDPN379	YPDX+HTs	Microaerobic	30°C	T0	0	0	Evolved Scer x Skud	57.4667	1.45717	29.5333	0.51316	0.0170567	0.0107326	0.0527	0.0103436	0.0700667	0.0260433	2.08667	0.0321455	0	0	0	0	0	0	-30.5308	0.847346	0.5	0
yHDPN379	YPDX+HTs	Microaerobic	30°C	T1	46.5	2	Evolved Scer x Skud	0	0	26.5667	0.251661	0.0484333	0.0324577	0.188333	0.01823	2.55667	0.0737111	1.17	0.043589	26.564	0.905684	30.5308	0.847346	59.8644	1.66146	0	0	12.4	0.2
yHDPN379	YPDX+HTs	Microaerobic	30°C	T2	166.5	7	Evolved Scer x Skud	0	0	12.14	3.28585	0.822333	0.67781	0.254333	0.0398037	2.71	0.101489	0.650667	0.44981	29.264	1.5291	33.6313	1.53163	65.9437	3.0032	3.10044	0.692401	15.1333	1.33167
yHDPN379	YPDX+HTs	Microaerobic	30°C	T3	262.5	11	Evolved Scer x Skud	0	0	6.91	5.88541	1.27467	1.12319	0.346667	0.108187	2.67333	0.160416	0.575333	0.545234	29.3307	2.1015	33.7091	2.27563	66.0963	4.46202	3.17827	1.44159	16.3333	3.71663
yHDPN379	YPDX+HTs	Microaerobic	30°C	T4	334.5	14	Evolved Scer x Skud	0	0	4.29	4.53031	1.26367	1.14142	0.405333	0.0912213	2.49667	0.390043	0.1926	0.169735	27.964	3.05175	32.1349	3.35952	63.0097	6.58729	1.60411	2.51693	16.8667	1.55349
yHDPN379	YPDX+FA	Microaerobic	30°C	T0	0	0	Evolved Scer x Skud	50.8333	3.45302	30.1667	1.85831	0.00738	0.00440666	0.0108	0.000655744	0.0425667	0.0135471	0.071	0.00260576	0	0	0	0	0	0	-29.4084	1.63376	0.3	0.173205
yHDPN379	YPDX+FA	Microaerobic	30°C	T1	46.5	2	Evolved Scer x Skud	0	0	26.3	1.04403	0.337	0.287965	0.109	0.00781025	2.59	0.216564	0.1799	0.119163	23.7662	0.55114	29.4084	1.63376	57.6635	3.20345	0	0	15.2667	1.17189
yHDPN379	YPDX+FA	Microaerobic	30°C	T2	166.5	7	Evolved Scer x Skud	0	0	7.5	1.36107	0.907333	0.216429	0.109033	0.0192692	2.67667	0.215948	0.0205333	0.0060136	26.4329	0.0577117	32.7327	2.27663	64.1817	4.46397	3.32432	0.869441	19.2667	0.46188
yHDPN379	YPDX+FA	Microaerobic	30°C	T3	262.5	11	Evolved Scer x Skud	0.00317333	0.00549638	3.01	2.24145	1.05033	0.886692	0.199967	0.120251	2.62333	0.600777	0.05854	0.0887375	25.5662	1.34258	31.6257	2.03718	62.0113	3.99447	2.21738	2.00032	19.2	2.26274
yHDPN379	YPDX+FA	Microaerobic	30°C	T4	334.5	14	Evolved Scer x Skud	0	0	1.40733	0.900934	1.174	0.819738	0.0799333	0.126685	1.74667	0.835783	0.00321667	0.00557143	23.2662	2.88813	28.7704	3.53452	56.4126	6.93043	-0.637934	3.94336	21.9333	1.94251
yHDPN379	YPDX	Microaerobic	30°C	T0	0	0	Evolved Scer x Skud	59.8333	1.79536	30.7333	2.48462	0.0129333	0.0133814	0.0673333	0.0262003	0.0847333	0.0337404	0.0395667	0.00106927	0	0	0	0	0	0	-28.9378	2.79584	0.133333	0.11547
yHDPN379	YPDX	Microaerobic	30°C	T1	46.5	2	Evolved Scer x Skud	0	0	26.5667	0.723418	0.0715	0.0412348	0.233333	0.0600777	4.26	0.0984886	0.473667	0.0323161	26.1943	2.33401	28.9378	2.79584	56.7408	5.48204	0	0	14.8667	1.96299
yHDPN379	YPDX	Microaerobic	30°C	T2	166.5	7	Evolved Scer x Skud	0	0	7.65	0.754387	0.653	0.004	0.169667	0.00450925	4.45333	0.0305505	0.0160433	0.0104385	28.8943	2.33376	31.9196	2.82668	62.5875	5.54251	2.98177	0.128149	21.8667	0.945163
yHDPN379	YPDX	Microaerobic	30°C	T3	262.5	11	Evolved Scer x Skud	0	0	1.5	0.183576	0.729333	0.0612563	0.132667	0.0273191	4.23	0.043589	0.0107667	0.00950596	27.161	1.45148	30.0009	1.85731	58.8254	3.64178	1.0631	1.01373	22.4667	0.46188
yHDPN379	YPDX	Microaerobic	30°C	T4	334.5	14	Evolved Scer x Skud	0	0	0.874333	0.0522047	0.619	0.0404475	0.371667	0.0106927	3.41667	0.0665833	0.00403333	0.00698594	24.1276	1.24474	26.6501	1.59903	52.2551	3.13536	-2.28774	1.24061	22.3333	0.23094
GLBRCY73	ACSH	Anaerobic	30°C	T0	0	0	Engineered Saccharomyces cerevisiae	61.3667	5.39846	29.6333	2.65581	0	0	0	0	0.456667	0.046188	1.95	0.164621	0	0	0	0	0	0	-33.6446	0.565584	0.2	0.2
GLBRCY73	ACSH	Anaerobic	30°C	T1	22	0.916667	Engineered Saccharomyces cerevisiae	4.89667	0.283078	31.1	2.17025	0	0	0	0	3.37333	0.230723	1.57333	0.115902	27.82	1.84209	30.8378	4.51871	60.4663	8.86021	-2.80673	3.95914	9.96667	0.288675
GLBRCY73	ACSH	Anaerobic	30°C	T2	46	1.91667	Engineered Saccharomyces cerevisiae	0.0233333	0.0321455	26.7333	2.48462	0.36	0.234307	0	0	3.82	0.265141	1.50333	0.10116	30.5867	2.17891	33.6446	0.565584	65.9697	1.10899	0	0	11.2333	0.23094
GLBRCY73	ACSH	Anaerobic	30°C	T3	70	2.91667	Engineered Saccharomyces cerevisiae	0	0	24.4667	0.70946	1.20333	0.412836	0	0	3.97	0.151327	1.49333	0.046188	30.7533	1.11384	34.0308	4.0092	66.7271	7.86118	0.386229	3.44716	11.1333	0.208167
GLBRCY73	ACSH	Anaerobic	30°C	T4	94	3.91667	Engineered Saccharomyces cerevisiae	0	0	22.1333	0.981495	1.68	0.216564	0	0	3.95667	0.0503322	1.44333	0.0251661	30.0867	0.470779	33.2429	3.09684	65.1822	6.07223	-0.40164	2.56778	11.0667	0.472582
GLBRCY73	ACSH	Anaerobic	30°C	T5	118	4.91667	Engineered Saccharomyces cerevisiae	0	0	21.6333	0.950438	2.18667	0.358097	0	0	4.05	0.0519615	1.47667	0.0057735	30.4533	0.413078	33.6458	3.08642	65.9721	6.0518	0.00117788	2.52156	10.7	0.264575
GLBRCY73	ACSH	Anaerobic	30°C	T6	142	5.91667	Engineered Saccharomyces cerevisiae	0	0	20.5667	1.56312	2.44333	0.310859	0	0	3.98	0.08544	1.44	0.0360555	29.8533	0.204042	32.9673	2.74533	64.6417	5.38299	-0.677316	2.20403	10.2667	0.251661
GLBRCY73	ACSH	Anaerobic	30°C	T7	166	6.91667	Engineered Saccharomyces cerevisiae	0	0	20.3667	1.59478	2.67333	0.325628	0	0	4.03667	0.0873689	1.45667	0.0351188	30.02	0.790759	33.1819	3.35534	65.0626	6.5791	-0.462626	2.84381	10.9667	1.43643
yHDPN1	ACSH	Anaerobic	30°C	T0	0	0	Scer x Smik	67.5	5.14684	32.6333	2.47049	0	0	0	0	0.51	0.0458258	2.02	0.150997	0	0	0	0	0	0	-30.618	3.60736	0.2	0.1
yHDPN1	ACSH	Anaerobic	30°C	T1	22	0.916667	Scer x Smik	0.343333	0.28006	32.7	0.6	0	0	0	0	3.25667	0.085049	1.61667	0.0602771	31.6867	1.15695	31.7139	1.43818	62.184	2.81995	0.267991	3.45034	10.5667	0.321455
yHDPN1	ACSH	Anaerobic	30°C	T2	46	1.91667	Scer x Smik	0.285	0.374767	32.85	1.48492	0	0	0	0	3.29	0.282843	1.645	0.13435	31.83	2.50316	30.618	3.60736	60.0353	7.07326	0	0	10.85	0.0707107
yHDPN1	ACSH	Anaerobic	30°C	T3	70	2.91667	Scer x Smik	0	0	29.7	1.27279	0.09	0.127279	0	0	3.11	0.0282843	1.545	0.0636396	29.88	0.678823	28.685	0.477556	56.2451	0.936384	-1.93299	3.12981	10.9	0.141421
yHDPN1	ACSH	Anaerobic	30°C	T4	94	3.91667	Scer x Smik	0	0	28.85	0.636396	0.1	0.141421	0	0	3.17	0.212132	1.5	0.0282843	28.48	0.169706	28.7834	3.25766	56.4381	6.38757	-1.5873	0	10.45	0.0707107
yHDPN1	ACSH	Anaerobic	30°C	T5	118	4.91667	Scer x Smik	0	0	29.45	0.777817	0.075	0.0353553	0	0	3.24	0.240416	1.695	0.275772	29.38	1.15966	29.7464	4.35537	58.3262	8.53994	-1.40056	0	10.9	0.848528
yHDPN1	ACSH	Anaerobic	30°C	T6	142	5.91667	Scer x Smik	0	0	29.35	0.353553	0	0	0	0	3.23	0.141421	1.52	0.0282843	29.18	0.735391	29.5213	3.90505	57.8849	7.65696	-1.30719	0	9.9	0.424264
yHDPN1	ACSH	Anaerobic	30°C	T7	166	6.91667	Scer x Smik	0	0	29.8	0.818535	0.266667	0.231157	0	0	3.37333	0.106927	1.55	0.052915	29.62	0.270555	29.7113	2.5785	58.2574	5.05589	-2.30113	2.32997	10.5667	1.06927
yHDPN399	ACSH	Anaerobic	30°C	T0	0	0	Evolved Scer x Smik	65.5333	5.22526	31.5333	2.54034	0	0	0	0	0.49	0.043589	1.96333	0.141539	0	0	0	0	0	0	-32.4267	2.02809	0.333333	0.351188
yHDPN399	ACSH	Anaerobic	30°C	T1	22	0.916667	Evolved Scer x Smik	4.13333	2.61309	31.6	1.08167	0	0	0	0	3.37	0.196723	1.54	0.04	28.68	2.0003	29.6768	3.13657	58.1898	6.15013	-2.74991	2.87396	9.66667	0.378594
yHDPN399	ACSH	Anaerobic	30°C	T2	46	1.91667	Evolved Scer x Smik	0.0266667	0.0251661	28.3	0.964365	0.12	0.115326	0	0	3.75333	0.170098	1.5	0.052915	31.38	1.17695	32.4267	2.02809	63.5818	3.97664	0	0	10.5	0.458258
yHDPN399	ACSH	Anaerobic	30°C	T3	70	2.91667	Evolved Scer x Smik	0.00666667	0.011547	27.4	2.1166	0.606667	0.306649	0	0	3.88	0.186815	1.52333	0.120968	31.58	2.54425	32.594	2.31544	63.9098	4.54007	0.167268	1.39169	10.7	0.458258
yHDPN399	ACSH	Anaerobic	30°C	T4	94	3.91667	Evolved Scer x Smik	0	0	25.8333	0.665833	0.776667	0.25658	0	0	3.82	0.192873	1.46667	0.0635085	30.7467	1.34556	31.7781	2.22861	62.31	4.36982	-0.648626	0.303323	10.4667	0.152753
yHDPN399	ACSH	Anaerobic	30°C	T5	118	4.91667	Evolved Scer x Smik	0	0	25.5667	0.416333	0.926667	0.273191	0	0	3.79333	0.135769	1.45667	0.0416333	30.1467	0.781366	31.1569	1.89304	61.092	3.71184	-1.26979	0.493341	10.2	0.818535
yHDPN399	ACSH	Anaerobic	30°C	T6	142	5.91667	Evolved Scer x Smik	0	0	25.8667	0.602771	1.05	0.274955	0	0	3.83333	0.134288	1.47	0.043589	30.1133	0.941559	31.109	1.61341	60.9981	3.16355	-1.31772	0.728832	9.76667	0.404145
yHDPN399	ACSH	Anaerobic	30°C	T7	166	6.91667	Evolved Scer x Smik	0	0	24.7333	1.71561	0.943333	0.070946	0	0	3.65333	0.175024	1.41667	0.061101	29.0133	0.737925	30.0557	3.14385	58.9327	6.16442	-2.37107	1.83757	9.96667	1.09697
yHDPN5	ACSH	Anaerobic	30°C	T0	0	0	Scer x Skud	67.7667	2.41316	32.7667	1.16762	0	0	0	0	0.51	0.02	2.03333	0.0665833	0	0	0	0	0	0	-31.037	3.11974	0.333333	0.208167
yHDPN5	ACSH	Anaerobic	30°C	T1	22	0.916667	Scer x Skud	8.54	3.1335	33	0.9	0	0	0	0	3.23333	0.130512	1.78	0.0556776	26.84	1.40524	26.7361	2.05335	52.4237	4.02617	-4.30086	3.11934	8.76667	0.305505
yHDPN5	ACSH	Anaerobic	30°C	T2	46	1.91667	Scer x Skud	0.0466667	0.0416333	31.2667	2.65769	0	0	0	0	3.61667	0.196554	1.73	0.138924	31.14	2.33103	31.037	3.11974	60.8568	6.11715	0	0	10.3333	0.321455
yHDPN5	ACSH	Anaerobic	30°C	T3	70	2.91667	Scer x Skud	0.00333333	0.0057735	28.9333	1.10151	0.0933333	0.161658	0	0	3.49333	0.0152753	1.64667	0.0550757	29.7067	1.0982	29.5663	1.25076	57.9731	2.45246	-1.4707	2.01151	10.2	0.264575
yHDPN5	ACSH	Anaerobic	30°C	T4	94	3.91667	Scer x Skud	0	0	29.2333	0.70946	0.01	0.0173205	0	0	3.61	0.07	1.67	0.0458258	29.7733	0.791854	29.6297	0.875448	58.0975	1.71656	-1.40726	3.081	10	0.52915
yHDPN5	ACSH	Anaerobic	30°C	T5	118	4.91667	Scer x Skud	0	0	27.9667	0.950438	0.06	0.06	0	0	3.47667	0.126623	1.61	0.05	28.5733	0.726659	28.4635	1.75893	55.8108	3.44888	-2.57348	1.94875	9.8	0.4
yHDPN5	ACSH	Anaerobic	30°C	T6	142	5.91667	Scer x Skud	0	0	28.9667	1.13725	0.143333	0.135031	0	0	3.53333	0.265016	1.67667	0.0550757	19.7167	17.0762	19.9244	17.2631	39.0674	33.8491	-11.1126	14.1752	9.06667	0.585947
yHDPN5	ACSH	Anaerobic	30°C	T7	166	6.91667	Scer x Skud	0	0	28.6333	0.83865	0.03	0.0519615	0	0	3.35	0.07	1.66667	0.0472582	28.5733	0.900019	28.4399	1.14899	55.7646	2.25292	-2.59701	3.15304	10.0333	0.873689
yHDPN379	ACSH	Anaerobic	30°C	T0	0	0	Evolved Scer x Skud	64.0333	4.85421	30.9	2.3516	0	0	0	0	0.48	0.04	1.92667	0.130128	0	0	0	0	0	0	-31.7611	3.3713	0.233333	0.208167
yHDPN379	ACSH	Anaerobic	30°C	T1	22	0.916667	Evolved Scer x Skud	18.6333	2.00083	32.7333	0.832666	0	0	0	0	2.94333	0.0776745	1.71	0.034641	21.7767	0.637913	22.9939	1.09606	45.0861	2.14914	-8.76717	2.38683	7.56667	0.208167
yHDPN379	ACSH	Anaerobic	30°C	T2	46	1.91667	Evolved Scer x Skud	0.0666667	0.061101	30.6	1.92873	0	0	0	0	3.73667	0.170392	1.59333	0.0873689	30.01	1.7617	31.7611	3.3713	62.2767	6.6104	0	0	9.73333	0.404145
yHDPN379	ACSH	Anaerobic	30°C	T3	70	2.91667	Evolved Scer x Skud	0.00333333	0.0057735	29.0667	1.13725	0.106667	0.16773	0	0	3.82333	0.292973	1.56667	0.0602771	29.0433	0.270062	30.6965	2.0397	60.1893	3.99941	-1.06455	1.92842	9.73333	0.057735
yHDPN379	ACSH	Anaerobic	30°C	T4	94	3.91667	Evolved Scer x Skud	0	0	27.7667	0.950438	0.42	0	0	0	3.75667	0.175594	1.53	0.0458258	28.5433	0.578734	30.1545	1.76545	59.1266	3.46167	-1.60655	2.29776	9.5	0.43589
yHDPN379	ACSH	Anaerobic	30°C	T5	118	4.91667	Evolved Scer x Skud	0	0	28.8667	1.93477	0.763333	0.0503322	0	0	3.95667	0.102632	1.60333	0.0929157	29.51	1.69576	31.2351	3.33845	61.2452	6.54598	-0.526024	0.0952286	9.1	0.360555
yHDPN379	ACSH	Anaerobic	30°C	T6	142	5.91667	Evolved Scer x Skud	0	0	28.5667	0.737111	0.99	0.0608276	0	0	4.03667	0.0950438	1.6	0.03	29.31	0.693974	30.9813	2.25416	60.7477	4.41993	-0.779774	2.54746	8.7	0.1
yHDPN379	ACSH	Anaerobic	30°C	T7	166	6.91667	Evolved Scer x Skud	0	0	26.5667	1.33167	1.05	0.0916515	0	0	3.77333	0.183394	1.49667	0.0665833	27.3767	1.20952	28.905	1.64134	56.6765	3.21831	-2.8561	3.0576	9.2	1.0583
ACSH, AFEX Corn Stover Hydrolysate; FA, Feruloyl Amide; HTs, Hydrolysate Toxins
SD, Standard Deviation
Scer, S. cerevisiae; Skud, S. kudriavzevii; Smik, S. mikatae
