# Supplementary material for: Hybridization and adaptive evolution of diverse Saccharomyces species for cellulosic biofuel production
Source: Biotechnol Biofuels. 2017 Mar 27;10:78. doi: 10.1186/s13068-017-0763-7 (PMC5369230; doi:10.1186/s13068-017-0763-7)
Supplement: Supplementary file 9 — Additional file 9. Genetic and kinetic parameter information for Saccharomyces strains. [file 13068_2017_763_MOESM9_ESM.xlsx]

## Sheet: Sheet1
Additional File 9. Genetic and kinetic parameter information for Saccharomyces strains.
strain	species	Population	Measured kinetics in different conditions (Figure 7)	Initial fermentation test in ACSH (Additional File 2)	log2(spec.growth.norm.mean: Column P)	log2(ODmax.norm.mean: Column T)	log2(lag.time.norm.mean: Column X)	synonym1	synonym2	synonym3	synonym4	synonym5	spec.growth.mean	spec.growth.sd	spec.growth.norm.mean	spec.growth.norm.sd	ODmax.mean	ODmax.sd	ODmax.norm.mean	ODmax.norm.sd	lag.time.mean	lag.time.sd	lag.time.norm.mean	lag.time.norm.sd	Reference/provided by
GLBRCY73	Saccharomyces cerevisiae	Engineered	YES	YES	0	0	0						0.0476477	0.00924064	0	0	1.26302	0.210159	0	0	4.66092	2.05391	0	0	Sato et al. 2013
GLBRCY128	Saccharomyces cerevisiae	Engineered	YES	YES	-0.864353	-0.614387	-1.69153						0.0258765	0.00955115	0.549293	0.208609	0.779551	0.285774	0.653207	0.224875	18.8422	8.79516	0.309598	0.191517	Parreiras et al. 2014
yHKS254	Saccharomyces paradoxus	America (C)			-0.866183	-0.313105	-0.208778						0.0347014	0.000721107	0.548597	0.0114	1.03963	0.00589345	0.804907	0.00456285	7.08426	0.396132	0.86527	0.0483834	Sylvester et al. 2015
yHKS225	Saccharomyces paradoxus	America (C)			-0.851394	-0.318334	-0.15498						0.035059	0.000147147	0.554249	0.00232625	1.03587	0.00868609	0.801996	0.00672498	6.81599	0.152279	0.898145	0.0200658	Sylvester et al. 2015
yHKS253	Saccharomyces paradoxus	America (B)			-0.706686	-0.206466	-0.654019						0.038758	0.000233477	0.612726	0.00369106	1.11939	0.0115954	0.866658	0.00897747	9.63047	0.0258293	0.635508	0.00170446	Sylvester et al. 2015
yHKS343	Saccharomyces paradoxus	America (B)			-0.602695	-0.243089	-0.0723208						0.0416548	0.00012363	0.658523	0.00195447	1.09133	0.0274308	0.844934	0.0212376	6.44015	0.261653	0.951107	0.0386419	Sylvester et al. 2015
YPS744	Saccharomyces paradoxus	A	YES		-0.389418	-0.214995	-0.227586	yHDPN177					0.0478183	0.0161714	0.763438	0.264285	1.11323	0.0777308	0.861549	0.0597968	8.61991	4.09484	0.854063	0.401129	Charron et al. 2013
yHAB6	Saccharomyces paradoxus	America (C*)	YES	YES	-0.285551	-0.39369	-1.3957	UCD 62-186	yHDPN167				0.0335782	0.00503704	0.820428	0.0274603	0.814938	0.103122	0.76118	0.0773031	15.954	6.94977	0.380061	0.0936095	Charron et al. 2013
yHDPN168	Saccharomyces paradoxus	America (C*)			-0.240988	-0.326124	-1.54606	UCD 62-268	yHAB5				0.0344456	0.00201264	0.846166	0.0495874	0.852029	0.0496156	0.797677	0.0664591	16.7709	3.4885	0.342444	0.00278596	Charron et al. 2013
UWOPS91-202	Saccharomyces paradoxus	America (B)	YES		-0.195696	-0.0704237	0.447047	yHDPN171					0.0543989	0.00041584	0.873151	0.00667461	1.23101	0.010481	0.952358	0.00810855	4.52947	0.394952	1.36325	0.11887	Charron et al. 2013
yHDPN30	Saccharomyces paradoxus	A			-0.190675	-0.0200072	-0.363861	LL2012-026					0.0357431	0.00336771	0.876195	0.0199221	1.05459	0.0307072	0.986228	0.00391997	7.42232	1.79208	0.777082	0.0329679	Charron et al. 2013
yHDPN175	Saccharomyces paradoxus	A			-0.187403	-0.226137	0.068098	YPS642					0.0550828	0.00693129	0.878185	0.118032	1.10467	0.0812833	0.854921	0.0625423	6.13415	1.54015	1.04833	0.25656	Charron et al. 2013
yHDPN172	Saccharomyces paradoxus	America (B)			-0.185317	-0.189067	-0.874018	UWOPS80-13					0.0547917	0.000757112	0.879456	0.0121523	1.13382	0.0152041	0.877173	0.0117625	11.2854	0.508953	0.545625	0.0246069	Charron et al. 2013
yHBJ9	Saccharomyces paradoxus	America (B)			-0.178351	-0.10198	-0.527679						0.036967	0.00104288	0.883713	0.0249306	0.985521	0.00359751	0.931753	0.00340124	7.06886	0.163303	0.69367	0.016025	Leducq et al. 2014
yHBJ16	Saccharomyces paradoxus	America (B)			-0.163496	-0.0990654	0.0405951						0.0373496	0.00193045	0.892859	0.0461483	0.987515	0.0274943	0.933638	0.0259942	4.83487	0.8153	1.02854	0.173442	Leducq et al. 2014
yHBJ6	Saccharomyces paradoxus	America (B)			-0.14854	-0.0861194	-0.354879						0.0377388	0.000113408	0.902163	0.00271106	0.996416	0.0115182	0.942053	0.0108898	6.27437	0.253465	0.781935	0.0315878	Leducq et al. 2014
yHKS402	Saccharomyces paradoxus	A			-0.141418	-0.213094	0.0584716						0.0573487	0.000697162	0.906628	0.0110215	1.11426	0.0167552	0.862685	0.0129723	5.88974	0.38547	1.04136	0.0681548	Sylvester et al. 2015
yHBJ1	Saccharomyces paradoxus	America (B)			-0.112268	-0.122587	-0.422477						0.0386996	0.000922774	0.925132	0.0220593	0.971545	0.0226733	0.918539	0.0214363	6.5735	0.214949	0.746143	0.0243984	Leducq et al. 2014
yHDPN21	Saccharomyces paradoxus	America (C*)			-0.0956654	-0.118008	0.0903574	LL2011-005					0.0583045	3.77e-05	0.93584	0.000605223	1.19107	0.00138423	0.921459	0.0010709	5.78707	0.326293	1.06463	0.0600273	Charron et al. 2013
yHBJ24	Saccharomyces paradoxus	America (B)			-0.083142	-0.089145	-0.452444						0.0394889	0.00152651	0.943999	0.0364919	0.994328	0.0124811	0.94008	0.0118002	6.70867	0.103292	0.730804	0.011252	Leducq et al. 2014
yHDPN158	Saccharomyces paradoxus	America (B)			-0.0663332	-0.174617	0.228406	LL2012-002					0.0595021	0.000185569	0.955062	0.00297855	1.14524	0.0116402	0.886002	0.00900534	5.25066	0.0199715	1.17154	0.00445609	Charron et al. 2013
yHKS331	Saccharomyces paradoxus	America (B)			-0.0662986	-0.15067	0.154499						0.0604139	0.000192587	0.955085	0.00304461	1.16353	0.00387384	0.900832	0.00299922	5.54495	0.716341	1.11303	0.143791	Sylvester et al. 2015
yHDPN160	Saccharomyces paradoxus	America (C*)			-0.0461038	-0.134265	-0.0133845	LL2012-018					0.0603423	0.000461867	0.968548	0.00741338	1.17772	0.00263374	0.911134	0.00203757	6.20934	0.092439	0.990765	0.0147496	Charron et al. 2013
yHDPN159	Saccharomyces paradoxus	America (C*)			-0.0459531	-0.1154	-0.112643	LL2012-016					0.0603486	0.00230662	0.96865	0.0370233	1.19322	0.0107216	0.923126	0.00829469	6.65166	0.103873	0.924892	0.0144433	Charron et al. 2013
yHDPN173	Saccharomyces paradoxus	America (B)			-0.0425946	-0.157552	0.268862	YPS484					0.0604893	0.000111946	0.970907	0.00179683	1.15887	0.0102753	0.896545	0.00794941	5.14046	0.600083	1.20486	0.140652	Charron et al. 2013
yHBJ11	Saccharomyces paradoxus	America (B)			-0.0141039	-0.0544947	-0.35937						0.0414245	0.000290247	0.990272	0.00693847	1.0185	0.0186244	0.962932	0.0176083	6.29278	0.224035	0.779505	0.0277518	Sylvester et al. 2015
yHKS320	Saccharomyces paradoxus	A			-0.0102983	-0.162164	0.0965336						0.062805	0.00100845	0.992887	0.0159426	1.1543	0.010471	0.893683	0.00810689	5.74761	0.519902	1.0692	0.096715	Sylvester et al. 2015
yHDPN150	Saccharomyces paradoxus	A			-0.00908249	-0.136124	0.231859	? (group A)					0.0619108	0.000257493	0.993724	0.004133	1.17621	0.00055865	0.90996	0.000432195	5.24082	0.169487	1.17435	0.0379781	Charron et al. 2013
yHDPN169	Saccharomyces paradoxus	America (B)			-0.00719856	-0.121626	0.149759	UTM6					0.0619917	0.000240065	0.995023	0.00385326	1.18809	0.005436	0.919151	0.00420551	5.54574	0.101783	1.10938	0.0203608	Charron et al. 2013
CBS432(T)	Saccharomyces paradoxus	West Eurasia (A)		YES	-0.00149677	-0.211027	0.0747528	CECT1939	FM472				0.0631893	0.000185371	0.998963	0.00293054	1.11586	0.0190726	0.863922	0.0147665	5.81241	0.119978	1.05318	0.0217394	Liti et al. 2009
yHKS172	Saccharomyces paradoxus	A			0.00501378	-0.145015	0.0850359						0.0634751	0.000766661	1.00348	0.0121202	1.1681	0.00507164	0.90437	0.00392658	5.77052	0.0844056	1.06071	0.0155151	Sylvester et al. 2015
yHKS341	Saccharomyces paradoxus	A			0.00988513	-0.113548	0.178636						0.0636898	0.00239682	1.00688	0.0378915	1.19386	0.00206283	0.924312	0.00159709	5.40753	0.0311531	1.13181	0.00652043	Sylvester et al. 2015
yHBJ17	Saccharomyces paradoxus	America (B)			0.0105496	-0.0770631	0.0068932						0.0421385	0.00088611	1.00734	0.0211829	1.00269	0.00412199	0.947985	0.0038971	5.00651	1.13094	1.00479	0.226975	Leducq et al. 2014
yHKS5	Saccharomyces paradoxus	America (B)			0.0216013	-0.145831	0.045116						0.0642092	0.000740105	1.01509	0.0117004	1.16744	0.00123061	0.903858	0.000952766	5.93243	0.0871325	1.03177	0.0151541	Sylvester et al. 2015
yHKS182	Saccharomyces paradoxus	America (B)			0.0246671	-0.16212	0.15603						0.0643458	0.000258705	1.01724	0.00408988	1.15433	0.00167942	0.893711	0.00130025	5.50544	0.372495	1.11422	0.0753873	Sylvester et al. 2015
yHKS147	Saccharomyces paradoxus	America (B)			0.0269857	-0.130699	0.150614						0.0644493	3.82e-05	1.01888	0.000604118	1.17975	0.0083711	0.913389	0.00648111	5.55206	0.654344	1.11004	0.130825	Sylvester et al. 2015
yHKS223	Saccharomyces paradoxus	America (B)			0.0304288	-0.136945	0.160703						0.0646033	0.000711321	1.02132	0.0112453	1.17465	0.00196715	0.909443	0.00152301	5.48175	0.270392	1.11783	0.0551381	Sylvester et al. 2015
yHDPN151	Saccharomyces paradoxus	America (B)			0.0311428	-0.109663	0.321815	95-7-1D					0.0636613	0.000144501	1.02182	0.00231937	1.19798	0.00101096	0.926804	0.000782117	4.92145	0.00756286	1.2499	0.00192074	Charron et al. 2013
yHKS175	Saccharomyces paradoxus	America (B)			0.0312841	-0.117651	0.0806284						0.0646416	0.000581033	1.02192	0.00918558	1.19047	0.00308788	0.921687	0.00239071	5.78941	0.146634	1.05748	0.0267837	Sylvester et al. 2015
yHBJ5	Saccharomyces paradoxus	America (B)			0.0324452	-0.0748147	-0.208843						0.0427829	0.000819256	1.02274	0.0195847	1.00425	0.00825898	0.949464	0.00780839	5.67088	0.242165	0.865231	0.0369481	Leducq et al. 2014
yHKS339	Saccharomyces paradoxus	America (B)			0.0341941	-0.127939	0.225757						0.0647721	7.18e-06	1.02398	0.000113464	1.18201	0.0154793	0.915138	0.0119844	5.23646	0.170527	1.16939	0.0380816	Sylvester et al. 2015
yHKS248	Saccharomyces paradoxus	America (B)			0.0344801	-0.113639	0.254812						0.0647849	2.71e-05	1.02419	0.000427641	1.19378	0.00490696	0.924254	0.00379908	5.14259	0.369231	1.19318	0.0856688	Sylvester et al. 2015
yHKS344	Saccharomyces paradoxus	America (B)			0.0424474	-0.125773	-0.114042						0.0651437	2.1e-05	1.02986	0.000331616	1.18378	0.00860502	0.916513	0.00666221	6.63957	0.459992	0.923996	0.0640147	Sylvester et al. 2015
yHDPN170	Saccharomyces paradoxus	America (B)			0.0447135	-0.148307	0.221962	UWOPS79-140					0.0642629	0.000716194	1.03148	0.0114956	1.16631	0.00114651	0.902308	0.000886988	5.27874	0.22055	1.16632	0.0487297	Charron et al. 2013
yHDPN27	Saccharomyces paradoxus	America (B)			0.0448967	-0.0338215	-0.216686	LL2012_014					0.0420663	0.00368058	1.03161	0.0304201	1.04424	0.00668919	0.976829	0.018306	6.71828	1.72449	0.86054	0.0500277	Charron et al. 2013
yHKS224	Saccharomyces paradoxus	America (B)			0.0458222	-0.122854	0.126277						0.0652963	9.95e-05	1.03227	0.00157314	1.18618	0.0085845	0.918369	0.00664632	5.61282	0.248906	1.09147	0.0484025	Sylvester et al. 2015
yHBJ12	Saccharomyces paradoxus	America (B)			0.0554666	-0.0108754	-0.385919						0.0434711	0.000451523	1.0392	0.0107939	1.04976	0.014168	0.99249	0.013395	6.40559	0.00314045	0.765291	0.000375197	Sylvester et al. 2015
yHDPN28	Saccharomyces paradoxus	America (B)			0.0639045	-0.0825687	-0.038448	LL2012-022					0.0426872	0.00480647	1.04529	0.0044554	1.0101	0.0507876	0.944375	0.0237521	6.00599	1.8942	0.973702	0.115966	Charron et al. 2013
yHDPN23	Saccharomyces paradoxus	A	YES	YES	0.0652495	-0.0375236	-0.36229	LL2012-001					0.0426914	0.0042026	1.04627	0.0193527	1.04148	3.71e-05	0.974326	0.0245337	8.33326	4.79907	0.777929	0.310256	Charron et al. 2013
yHKS226	Saccharomyces paradoxus	America (B)			0.0675785	-0.104615	0.244496						0.0662884	0.000171006	1.04796	0.00270344	1.20127	0.00961406	0.930053	0.00744344	5.16615	0.0100748	1.18468	0.00231032	Sylvester et al. 2015
yHDPN165	Saccharomyces paradoxus	America (C)			0.0707594	-0.117511	0.161424	MSH-587-1					0.0654337	0.000338954	1.05027	0.00544053	1.19148	0.00155206	0.921776	0.00120073	5.50015	0.00485069	1.11839	0.000986331	Charron et al. 2013
yHKS306	Saccharomyces paradoxus	America (B)			0.0742418	-0.133646	0.104246						0.0665953	0.000323041	1.05281	0.00510697	1.17734	0.0029977	0.911525	0.00232089	5.69554	0.149375	1.07493	0.0281919	Sylvester et al. 2015
yHKS246	Saccharomyces paradoxus	America (B)			0.0763507	-0.135043	0.163849						0.0666927	0.00052525	1.05435	0.00830369	1.1762	0.00288947	0.910643	0.0022371	5.47374	0.340483	1.12027	0.0696842	Sylvester et al. 2015
yHKS157	Saccharomyces paradoxus	America (B)			0.0763975	-0.134353	0.217427						0.0666949	0.000738457	1.05438	0.0116743	1.17676	0.00249394	0.911078	0.00193087	5.26917	0.233658	1.16266	0.0515574	Sylvester et al. 2015
yHDPN152	Saccharomyces paradoxus	America (C)			0.0802812	-0.136929	0.132384	LL2011_001					0.0658669	0.000448317	1.05722	0.00719589	1.17555	0.00430575	0.909453	0.0033311	5.61225	0.0543443	1.0961	0.0106137	Charron et al. 2013
yHKS183	Saccharomyces paradoxus	America (B)			0.0821706	-0.116866	0.159519						0.0669623	0.0014602	1.05861	0.0230844	1.19111	0.00909634	0.922188	0.00704261	5.48279	0.187771	1.11691	0.0382514	Sylvester et al. 2015
yHKS421	Saccharomyces paradoxus	A			0.0854705	-0.124722	0.104444						0.0671156	0.00050751	1.06103	0.00802325	1.18464	0.0100727	0.917181	0.0077985	5.71011	0.444651	1.07508	0.0837173	Leducq et al. 2016
yHKS58	Saccharomyces paradoxus	America (B)			0.0891692	-0.136194	0.100705						0.0672879	3.89e-05	1.06376	0.000615543	1.17526	0.014652	0.909917	0.0113439	5.70832	0.0924266	1.0723	0.0173622	Sylvester et al. 2015
yHDPN153	Saccharomyces paradoxus	America (C)			0.0892821	-0.101388	0.288683	LL2011-003					0.0662792	9.58e-05	1.06384	0.00153837	1.20487	0.00581631	0.932135	0.00449974	5.04255	0.261563	1.22152	0.063362	Charron et al. 2013
yHKS267	Saccharomyces paradoxus	America (B)			0.100314	-0.101292	0.241307						0.0678097	0.00294588	1.07201	0.0465716	1.20404	0.00292816	0.932198	0.00226706	5.18232	0.222001	1.18206	0.0506374	Sylvester et al. 2015
yHDPN21	Saccharomyces paradoxus	America (C*)			0.10243	0.00578686	-0.0781011	LL2011-005					0.0439593	0.00693789	1.07358	0.0444191	1.07334	0.00943227	1.00402	0.0164243	7.48926	5.27643	0.947304	0.514134	Charron et al. 2013
yHDPN14	Saccharomyces paradoxus	A	YES	YES	0.105007	-0.0450786	-0.341037	FM1117					0.0438597	0.00389865	1.0755	0.0302093	1.03601	0.00207103	0.969237	0.0263079	7.51344	2.77899	0.789474	0.139224	Chris Todd Hittinger
yHAB204	Saccharomyces paradoxus	America (B)			0.108923	-0.134213	0.0794825						0.0682155	0.000157015	1.07842	0.00248226	1.17688	0.0128057	0.911167	0.00991448	5.80552	0.393991	1.05664	0.0717087	Sylvester et al. 2015
yHKS54	Saccharomyces paradoxus	America (B)			0.110989	-0.0735992	-0.259769						0.0442108	0.00680626	1.07997	0.0404504	1.01612	0.0286959	0.950264	0.0029432	7.71621	4.36506	0.835222	0.323721	Sylvester et al. 2015
yHDPN166	Saccharomyces paradoxus	America (B)			0.111838	-0.18181	0.379639	MSH-604					0.0673236	0.000648185	1.0806	0.010404	1.13954	0.000350619	0.881596	0.000271253	4.72854	0.065888	1.30102	0.0181285	Charron et al. 2013
yHDPN174	Saccharomyces paradoxus	America (B)			0.114871	-0.133956	0.269155	YPS616					0.0674653	9.66e-05	1.08288	0.00155022	1.17798	0.00168464	0.911329	0.00130331	5.10494	0.0748264	1.2051	0.0176639	Charron et al. 2013
yHDPN156	Saccharomyces paradoxus	America (C)			0.119898	-0.0992377	0.236159	LL2011-012					0.0677007	0.000261487	1.08666	0.00419711	1.20667	0.000661988	0.933526	0.00051214	5.22375	0.114743	1.17785	0.0258724	Charron et al. 2013
yHDPN25	Saccharomyces paradoxus	America (B)			0.135589	-0.066245	0.0162956	LL2012-009					0.0447279	0.00275893	1.09854	0.060803	1.02115	0.0161641	0.955121	0.00889896	5.68016	1.19574	1.01136	0.0108154	Charron et al. 2013
yHKS71	Saccharomyces paradoxus	America (B)			0.144966	-0.0571464	-0.172008						0.0451318	0.00469867	1.1057	0.0141527	1.02747	0.005105	0.961163	0.0193937	6.80285	2.88655	0.887606	0.207888	Sylvester et al. 2015
yHDPN20	Saccharomyces paradoxus	America (C)			0.186743	-0.00661759	-0.366694	LL2011-004					0.0464745	0.0051222	1.13819	0.0075798	1.0646	0.0451324	0.995424	0.0171796	8.80458	5.77014	0.775558	0.377893	Charron et al. 2013
yHKS10	Saccharomyces paradoxus	America (B)			0.192991	-0.206589	-0.356604						0.0465561	0.00308797	1.14313	0.0579573	0.928029	0.136798	0.866584	0.106148	10.3695	8.6859	0.781001	0.543498	Sylvester et al. 2015
yHKS69	Saccharomyces paradoxus	America (B)			0.201143	-0.0308001	0.00955087						0.0469104	0.00465461	1.14961	0.0203609	1.04672	0.0298752	0.978877	0.00332665	5.85227	2.02041	1.00664	0.151383	Sylvester et al. 2015
yHDPN22	Saccharomyces paradoxus	America (C)			0.202461	0.0612851	-0.0751416	LL2011-011					0.0469593	0.00476245	1.15066	0.0178433	1.11578	0.0378213	1.04339	0.00913578	6.09111	1.56758	0.949249	0.0558403	Charron et al. 2013
yHDPN176	Saccharomyces paradoxus	America (C)			0.204903	-0.0085488	-0.0606178	YPS667	yHDPN176				0.0471185	0.0061352	1.15261	0.0155352	1.06283	0.0178996	0.994092	0.00825585	6.19465	2.31978	0.958853	0.173769	Kuehne et al. 2007
yHDPN33	Saccharomyces paradoxus	America (B)			0.22051	-0.0261748	0.186253	LL2012-030					0.0476224	0.00605386	1.16515	0.0120794	1.04997	0.0213295	0.982021	0.00474458	5.45721	2.6891	1.1378	0.350322	Charron et al. 2013
yHDPN26	Saccharomyces paradoxus	America (C)			0.23798	0.0323314	-0.119433	LL2012-012					0.0481405	0.00506494	1.17934	0.0137889	1.09343	0.0223124	1.02266	0.00484723	6.36948	2.08001	0.920549	0.120396	Charron et al. 2013
yHDPN31	Saccharomyces paradoxus	America (C)			0.254731	0.0244817	-0.029446	LL2012-027					0.0486802	0.00473918	1.19311	0.0233732	1.08727	0.00413345	1.01711	0.0217092	5.94255	1.75428	0.979796	0.0960776	Charron et al. 2013
yHDPN24	Saccharomyces paradoxus	America (C)	YES	YES	0.321682	0.071601	-0.116068	LL2012-007					0.0510207	0.00544569	1.24979	0.0126982	1.12343	0.00953643	1.05088	0.0175052	6.24713	1.48175	0.922699	0.0351061	Charron et al. 2013
yHDPN29	Saccharomyces paradoxus	America (B)			0.341779	-0.00322299	0.0124099	LL2012-025					0.0517859	0.00636939	1.26732	0.00786668	1.06705	0.0413043	0.997768	0.0135405	5.67914	1.02848	1.00864	0.0194627	Charron et al. 2013
yHDPN32	Saccharomyces paradoxus	America (B)	YES	YES	0.363379	-0.050802	-0.0678429	LL2012-028					0.0526325	0.00758541	1.28644	0.0354028	1.03202	0.00707481	0.9654	0.017658	6.22896	2.34332	0.954063	0.174633	Charron et al. 2013
yHAB563	Saccharomyces mikatae				-0.649152	-0.248348	-0.390502	LS15-2					0.0397271	0.000785693	0.637655	0.0126111	1.08818	0.00339815	0.84186	0.00262895	8.06419	0.109347	0.762864	0.0103441	Qi-Ming Wang
yHAB391	Saccharomyces mikatae		YES		-0.0700899	-0.102837	-0.0738031	LSYS65-1					0.0525702	0.0135562	0.952579	0.0519094	1.59408	0.0517705	0.9312	0.100263	5.4535	0.644924	0.95013	0.492627	Qi-Ming Wang
yHAB347	Saccharomyces mikatae				-0.018076	-0.179519	-1.54168	HBXSB23.1					0.0449241	NA	0.987549	NA	1.11798	NA	0.882998	NA	10.8912	NA	0.343486	NA	Qi-Ming Wang
yHAB341	Saccharomyces mikatae				0.0531011	-0.231968	-1.38375	LB10.1					0.04627	0.00232675	1.03749	0.0799388	1.08526	0.0252287	0.851473	0.0118833	8.8594	0.372678	0.383222	0.0379595	Qi-Ming Wang
yHAB382	Saccharomyces mikatae				0.129845	-0.143457	-0.890666	FJSB44-2					0.0487996	0.00232905	1.09418	0.0815103	1.15369	0.0260173	0.905347	0.0288263	6.30836	0.00818596	0.539365	0.0766494	Qi-Ming Wang
yHAB349	Saccharomyces mikatae				0.134928	-0.126627	-1.0437	LB18.2					0.0499503	NA	1.09804	NA	1.15973	NA	0.915971	NA	7.71206	NA	0.485082	NA	Qi-Ming Wang
yHAB398	Saccharomyces mikatae				0.16568	-0.0260733	0.0996479	SSYS14-2					0.062194	0.0233569	1.12169	0.0538854	1.7182	0.12976	0.98209	0.0246113	4.09663	2.15176	1.07151	0.118093	Qi-Ming Wang
yHAB352	Saccharomyces mikatae				0.170114	-0.13323	-0.489807	LB28.1					0.050205	0.00060141	1.12515	0.0436427	1.1622	0.0408137	0.911788	0.0235512	4.82334	0.408443	0.71212	0.159636	Qi-Ming Wang
yHAB353	Saccharomyces mikatae				0.184312	-0.12545	-0.543048	LB19.1					0.0506657	0.00327364	1.13627	0.103797	1.16842	0.0266886	0.916718	0.0124225	4.9589	0.0239378	0.686319	0.0999305	Qi-Ming Wang
yHAB342	Saccharomyces mikatae				0.191129	-0.100187	-0.780357	TB19.1					0.0509565	0.000494524	1.14166	0.0195371	1.18906	0.0263352	0.932912	0.0119947	5.82895	0.421398	0.582223	0.0401049	Qi-Ming Wang
yHAB328	Saccharomyces mikatae				0.193333	-0.138163	-0.579149	LB66.1					0.0522162	0.00337896	1.1434	0.0600024	1.13409	0.0437992	0.908676	0.000677108	5.73676	0.81598	0.669358	0.0290949	Qi-Ming Wang
yHAB376	Saccharomyces mikatae				0.194522	-0.126404	-0.553586	LB52.2					0.0510586	0.000834351	1.14435	0.0493752	1.16756	0.00838882	0.916112	0.00193036	4.98109	0.350872	0.681324	0.0481941	Qi-Ming Wang
IFO1815(T)	Saccharomyces mikatae	Asia A	YES	YES	0.211442	-0.0118388	-0.457064	CBS 8839	yHDPN11	yHAB8			0.0469146	0.000992778	1.15784	0.159578	1.05992	0.0213397	0.991828	0.0448966	7.84238	1.06375	0.728467	0.0475603	Scannell et al. 2011
yHAB323	Saccharomyces mikatae				0.212946	-0.0969452	-0.505893	LB1.1					0.0529012	0.00142724	1.15905	0.0454667	1.16595	0.00582331	0.935011	0.0414727	5.43229	0.0863794	0.704224	0.0586203	Qi-Ming Wang
yHAB404	Saccharomyces mikatae				0.219207	0.0296035	-0.27169	LB51.1					0.0656999	0.025959	1.16409	0.105325	1.74893	0.0146012	1.02073	0.0853825	6.00658	0.311898	0.828349	0.302239	Qi-Ming Wang
yHAB356	Saccharomyces mikatae				0.228448	-0.117728	-0.484803	LB14.1					0.0522427	0.00315047	1.17157	0.101985	1.17466	0.0196632	0.921638	0.00686449	4.74949	0.281629	0.714595	0.0585045	Qi-Ming Wang
yHAB379	Saccharomyces mikatae				0.243106	-0.166884	-0.728834	WYS126-1					0.0528229	0.000302359	1.18354	0.0249646	1.13512	0.021151	0.890765	0.0248726	5.63083	0.664851	0.603391	0.0138437	Qi-Ming Wang
yHAB324	Saccharomyces mikatae				0.246105	-0.155235	-0.507913	LB5.1					0.0541606	0.00334882	1.186	0.0588202	1.12048	0.0298823	0.897986	0.0114069	5.44992	0.647401	0.703239	0.013946	Qi-Ming Wang
yHAB340	Saccharomyces mikatae				0.252273	-0.174714	-0.807765	SXBL25.2					0.0531228	0.00244215	1.19108	0.0866424	1.12915	0.0146749	0.885943	0.0032822	5.94858	0.114128	0.571266	0.0695828	Qi-Ming Wang
yHAB355	Saccharomyces mikatae				0.264279	-0.150276	-0.585736	LB11.1					0.0535855	0.00106663	1.20104	0.0560983	1.14842	0.0123329	0.901078	0.00130399	5.09617	0.529028	0.666309	0.0248463	Qi-Ming Wang
yHAB337	Saccharomyces mikatae				0.26866	-0.137569	-0.739019	LB26.1					0.0537682	0.000402622	1.20469	0.0232859	1.15853	0.000884104	0.90905	0.00775314	5.6657	0.526012	0.599147	0.0289388	Qi-Ming Wang
yHAB329	Saccharomyces mikatae				0.27084	-0.126585	-0.692016	JHBXSA4.1					0.0551014	0.00408739	1.20651	0.074747	1.1425	0.00750736	0.915997	0.0300433	6.20977	0.332966	0.618988	0.0942668	Qi-Ming Wang
yHAB327	Saccharomyces mikatae				0.271991	-0.0989585	-0.542611	LB61.1					0.055122	0.000269163	1.20747	0.00890128	1.16517	0.0368892	0.933707	0.00719892	5.6249	0.515241	0.686527	0.130313	Qi-Ming Wang
yHAB420	Saccharomyces mikatae				0.276825	0.0195332	-0.395203	CHSZ5L-2					0.0673402	0.0203322	1.21153	0.0104851	1.73862	0.0348268	1.01363	0.0560907	6.66265	0.255472	0.760382	0.340411	Qi-Ming Wang
yHAB331	Saccharomyces mikatae				0.289474	-0.124985	-0.743869	LB53.1					0.0558165	0.00393809	1.22219	0.0712844	1.14401	0.0196157	0.917014	0.0203818	6.4029	0.294398	0.597136	0.0317789	Qi-Ming Wang
yHAB348	Saccharomyces mikatae				0.295774	-0.144284	-1.06352	FJSB16.1					0.0547392	0.00324701	1.22754	0.105648	1.15304	0.0231563	0.904828	0.0265766	7.14403	0.352022	0.478462	0.0906415	Qi-Ming Wang
yHAB350	Saccharomyces mikatae				0.301804	-0.0749536	-0.698197	SSYST13.5B					0.0549995	0.000950081	1.23268	0.0543364	1.21007	0.0331679	0.949373	0.0172029	5.51476	0.0829707	0.616342	0.077606	Qi-Ming Wang
yHAB343	Saccharomyces mikatae		YES	YES	0.305738	-0.172088	-0.748575	LB9.1					0.0551023	0.00448328	1.23605	0.133568	1.13105	0.0180122	0.887557	0.02238	5.81306	0.732767	0.595191	0.157448	Qi-Ming Wang
yHAB415	Saccharomyces mikatae				0.31707	-0.0211844	-0.0983376	CHYSP15D					0.0695635	0.0229599	1.2458	0.0260965	1.69007	0.0295003	0.985423	0.0570648	5.35822	0.0945517	0.934109	0.370544	Qi-Ming Wang
yHAB385	Saccharomyces mikatae				0.335093	-0.0686556	-0.849608	FJSB18.1					0.0562742	0.00165112	1.26146	0.0708107	1.2154	0.0413232	0.953526	0.0235631	6.11604	0.354718	0.554936	0.0461525	Xu-Qian Shao
yHAB336	Saccharomyces mikatae		YES	YES	0.374028	-0.108457	-0.811035	SDPGP3	yHDPN181				0.0578004	0.00267801	1.29597	0.094738	1.1822	0.0123488	0.92758	0.00107016	5.97238	0.04491	0.569973	0.0845081	Qi-Ming Wang
yHAB9	Saccharomyces kudriavzevii		YES		-1.44451	-0.371715	-0.681544	JCFM8					0.0228907	0.000756747	0.367417	0.0121465	0.998995	0.0106363	0.772863	0.00822864	9.90741	0.907773	0.623498	0.0571284	Qi-Ming Wang
yHAB15	Saccharomyces kudriavzevii				-1.38533	-0.422244	-0.631698	JLFM12					0.0238492	0.00258014	0.382801	0.0414136	0.964612	0.00598782	0.746263	0.00463242	9.53101	0.0674812	0.645416	0.00456965	Qi-Ming Wang
yHAB12	Saccharomyces kudriavzevii				-1.28835	-0.386475	-0.238051	KQ					0.0255075	0.0013272	0.409419	0.0213027	0.988827	0.0148031	0.764997	0.0114523	7.32753	1.03207	0.84789	0.119424	Qi-Ming Wang
yHAB423	Saccharomyces kudriavzevii				-1.26245	-0.35075	-1.34648	ZP1067					0.0282887	NA	0.416836	NA	1.27607	NA	0.784176	NA	16.5011	NA	0.39325	NA	José P. Sampaio
yHAB16	Saccharomyces kudriavzevii				-1.17638	-0.331619	-0.0452062	48BYC1					0.0275661	0.00123397	0.442461	0.0198063	1.02715	0.0113307	0.794644	0.00876591	6.39862	0.811824	0.969151	0.122961	Qi-Ming Wang
yHKS141	Saccharomyces kudriavzevii				-1.09229	-0.293924	-0.80159						0.0192302	0.00347114	0.469015	0.0301815	0.871744	0.0122486	0.815681	0.0319652	9.95196	0.909056	0.573716	0.0629376	Rawanda Al-Khalili (sample)
yHAB301	Saccharomyces kudriavzevii		YES	YES	0.0610942	-0.166721	-0.734773	06-01	yHDPN179	ARD6_1			0.0476788	0.00894647	1.04326	0.183183	1.11039	0.0316764	0.890865	0.0604491	6.36267	0.34048	0.600912	0.027453	Erny et al. 2012
yHAB302	Saccharomyces kudriavzevii				-1.04885	-0.454003	-1.06708	08-01	ARD8_1				0.0220573	0.00121094	0.483352	0.0324482	0.910972	0.0283754	0.730014	0.00600206	8.06198	0.511636	0.477285	0.0773345	Erny et al. 2012
yHAB10	Saccharomyces kudriavzevii				-1.01499	-0.245738	0.235837	HBXSB33.1					0.0308288	0.000686653	0.494831	0.0110214	1.09015	0.00284491	0.843384	0.00220094	5.26351	0.647751	1.17759	0.144919	Qi-Ming Wang
yHAB14	Saccharomyces kudriavzevii				-1.00043	-0.317413	0.0838046	FJSA19_1					0.0311415	0.000570372	0.49985	0.00915499	1.03731	0.00831364	0.802508	0.00643177	5.81164	0.294532	1.05981	0.0537108	Qi-Ming Wang
yHAB11	Saccharomyces kudriavzevii				-0.988888	-0.286214	-0.272228	W2531_1					0.0313918	0.000535346	0.503866	0.00859279	1.05999	0.0135898	0.820051	0.0105136	7.43342	0.262943	0.82804	0.0292903	Qi-Ming Wang
yHAB310	Saccharomyces kudriavzevii				-0.969427	-0.451833	-1.57748	EXF-7214					0.0233194	0.000960208	0.510709	0.0147743	0.911673	0.00567578	0.731113	0.033328	12.1549	3.68492	0.335068	0.132783	Polona Zalar
yHAB402	Saccharomyces kudriavzevii				-0.908516	-0.219136	-0.26074	NGS31L-1					0.0300083	0.0115029	0.532733	0.0414287	1.47267	0.00686384	0.85908	0.0607177	5.90577	0.771175	0.83466	0.242155	Qi-Ming Wang
FM1057	Saccharomyces kudriavzevii	EU			-0.906904	-0.343526	-0.816937	ZP542					0.0231953	0.00320865	0.533328	0.0679158	0.833047	0.0295234	0.788113	0.0582599	9.84522	3.2343	0.567646	0.0739533	Hittinger et al. 2010
yHAB432	Saccharomyces kudriavzevii				-0.89061	-0.193397	-1.17826	ZP844					0.0301069	0.00986577	0.539386	0.00995014	1.49597	0.0784445	0.874544	0.111514	11.4365	0.319549	0.441884	0.193676	José P. Sampaio
yHAB384	Saccharomyces kudriavzevii				-0.888904	-0.38849	-1.03564	JLFM8					0.024566	NA	0.540024	NA	0.967223	NA	0.763929	NA	7.6691	NA	0.487799	NA	Qi-Ming Wang
FM1066	Saccharomyces kudriavzevii	EU			-0.888769	-0.358384	-0.633059	ZP634					0.0234718	0.000213384	0.540075	0.00107786	0.824377	0.0361987	0.780038	0.064255	8.71948	0.71055	0.644808	0.241512	Hittinger et al. 2010
yHMK188	Saccharomyces kudriavzevii	Asia A			-0.882258	-0.264702	-0.035268	IFO10991					0.0337998	0.000968118	0.542518	0.0155392	1.07591	0.00107992	0.83237	0.000835468	6.33018	0.580726	0.97585	0.0895238	Hittinger et al. 2010
yHAB424	Saccharomyces kudriavzevii				-0.870222	-0.227106	-0.266994	ZP1066					0.0310399	0.0132593	0.547063	0.06854	1.467	0.0716616	0.854347	0.0226622	5.99408	0.267426	0.831049	0.308894	José P. Sampaio
FM1060	Saccharomyces kudriavzevii	EU	YES		-0.865499	-0.378605	-0.82105	ZP621					0.023872	0.00354555	0.548857	0.0754954	0.813419	0.00889472	0.769181	0.0380423	9.84026	1.69835	0.56603	0.162872	Hittinger et al. 2010
ZP594	Saccharomyces kudriavzevii	EU			-0.852699	-0.296614	-1.2543	FM1067					0.0240797	0.00267328	0.553748	0.0553708	0.861311	0.00743028	0.814161	0.0243531	13.349	1.57535	0.419197	0.142606	Sampaio et al. 2008
yHAB308	Saccharomyces kudriavzevii				-0.843805	-0.365514	-1.4063	EXF-7163					0.0254494	0.00242899	0.557172	0.0463779	0.96613	0.0951511	0.776192	0.106793	11.1416	4.23292	0.377278	0.177377	Polona Zalar
yHAB422	Saccharomyces kudriavzevii				-0.841275	-0.26269	-0.237489	ZP1035					0.0311996	0.0105014	0.55815	0.0155495	1.42921	0.0153992	0.833532	0.0538274	5.91143	0.0493732	0.84822	0.343724	José P. Sampaio
yHAB437	Saccharomyces kudriavzevii				-0.829103	-0.254041	0.0425498	ZP834					0.0318397	0.0130138	0.562879	0.0592231	1.43696	0.0068256	0.838544	0.0671352	4.77736	1.26033	1.02993	0.162376	José P. Sampaio
yHAB425	Saccharomyces kudriavzevii				-0.828929	-0.467195	-1.47689	ZP1052					0.0315348	0.0110244	0.562947	0.0234582	1.23968	0.00364618	0.72337	0.0566099	14.013	0.153645	0.359263	0.151929	José P. Sampaio
yHAB433	Saccharomyces kudriavzevii				-0.821519	-0.263118	-0.317367	ZP845					0.0318694	0.0121913	0.565846	0.0435257	1.42906	0.0227829	0.833285	0.0495131	6.2598	0.00614724	0.802533	0.332073	José P. Sampaio
yHAB322	Saccharomyces kudriavzevii		YES		-0.819206	-0.191863	-0.928664	JHBXSB33.1					0.0258778	0.000963666	0.566754	0.0141632	1.09245	0.0321373	0.875475	0.00871398	8.35363	3.87626	0.525345	0.289173	Qi-Ming Wang
FM1063	Saccharomyces kudriavzevii	EU			-0.816172	-0.262774	-1.13603	ZP627					0.0246977	0.00284019	0.567947	0.0590539	0.881978	0.0193062	0.833484	0.0138782	12.236	2.20828	0.455009	0.12743	Hittinger et al. 2010
yHAB428	Saccharomyces kudriavzevii				-0.811532	-0.22528	0.158896	ZP1092					0.0316001	0.00911243	0.569777	0.0130117	1.46075	0.143626	0.855429	0.147997	4.94187	1.36059	1.11643	0.727011	José P. Sampaio
FM1210	Saccharomyces kudriavzevii				-0.809488	-0.264853	-0.0493025	ZP772					0.0248037	0.00129289	0.570584	0.0234225	0.880709	0.019318	0.832284	0.0138209	6.04308	0.519733	0.966403	0.507407	José P. Sampaio
yHAB315	Saccharomyces kudriavzevii				-0.806172	-0.32345	-0.49536	ZP1022					0.0260982	0.00139384	0.571897	0.0375398	0.997175	0.0270726	0.799157	0.00976764	5.44532	1.04511	0.709385	0.0664994	José P. Sampaio
yHAB403	Saccharomyces kudriavzevii				-0.805816	-0.252163	-0.819638	XXYS22L-1					0.0320337	0.0111353	0.572038	0.0226313	1.44117	0.0551717	0.839637	0.0311479	8.72901	0.841186	0.566584	0.182973	Qi-Ming Wang
FM1209	Saccharomyces kudriavzevii				-0.80173	-0.327397	-0.776746	ZP728					0.0249617	0.00566467	0.573661	0.12398	0.842743	0.0126526	0.796973	0.0426633	9.92441	0.578112	0.583682	0.292356	José P. Sampaio
FM1062	Saccharomyces kudriavzevii	EU			-0.799449	-0.34709	-1.02109	ZP625					0.0249856	0.00287207	0.574569	0.059714	0.831773	0.011147	0.786168	0.0197632	11.4265	0.82471	0.492744	0.188829	Hittinger et al. 2010
FM1065	Saccharomyces kudriavzevii	EU			-0.795625	-0.388532	-0.932739	ZP630					0.0250515	0.00280636	0.576094	0.0581852	0.807777	0.0121385	0.763906	0.0409035	10.759	0.705511	0.523863	0.203963	Hittinger et al. 2010
yHAB408	Saccharomyces kudriavzevii				-0.794601	-0.206099	-0.32869	XS18L-5					0.0323216	0.0114668	0.576503	0.027203	1.48915	0.0895748	0.866878	0.0131843	6.30834	0.00239337	0.796259	0.329038	Qi-Ming Wang
yHAB361	Saccharomyces kudriavzevii				-0.792141	-0.796948	-1.31915	TTS31L-1					0.0257642	0.000583522	0.577486	0.0285562	0.730735	0.599643	0.575565	0.475844	8.57069	0.727326	0.400772	0.0899121	Qi-Ming Wang
yHAB401	Saccharomyces kudriavzevii				-0.782317	-0.158015	-1.20061	FJSB19-1					0.0324928	0.0108868	0.581432	0.0152527	1.53524	0.0236973	0.896258	0.0812984	11.6013	0.264379	0.435092	0.18867	Qi-Ming Wang
yHAB435	Saccharomyces kudriavzevii				-0.77773	-0.306296	-0.422438	ZP854					0.0327378	0.0118341	0.583284	0.0316987	1.38747	0.0365552	0.808716	0.0396497	6.68252	0.258923	0.746163	0.281418	José P. Sampaio
yHAB309	Saccharomyces kudriavzevii				-0.768956	-0.441453	-1.45635	EXF-7207					0.0268049	0.00261257	0.586842	0.0500355	0.918321	0.00239175	0.736393	0.0309046	11.5658	4.46109	0.364414	0.173352	Polona Zalar
FM1056	Saccharomyces kudriavzevii	EU			-0.766336	-0.335886	-0.778895	ZP537					0.025557	0.00136225	0.587909	0.0248263	0.83773	0.0161813	0.792298	0.0458167	9.57956	3.05194	0.582813	0.0819784	Hittinger et al. 2010
yHAB395	Saccharomyces kudriavzevii				-0.75846	-0.232139	-1.08729	NGS22L-1					0.0334536	0.0137701	0.591127	0.0640501	1.46311	0.103851	0.851371	0.00371064	10.4415	2.40752	0.470646	0.0900919	Qi-Ming Wang
CA111	Saccharomyces kudriavzevii	EU			-0.757389	-0.426583	-2.14056	yHAB304					0.0264817	0.000855804	0.591566	0.028	0.966232	0.0252752	0.744022	0.0326908	10.3235	0.589163	0.226792	0.148021	Lopes et al. 2010
yHAB303	Saccharomyces kudriavzevii				-0.747555	-0.355116	-1.14205	08-04	ARD8_4				0.0266606	0.00114991	0.595612	0.0346285	1.01538	0.0176953	0.781807	0.0275285	5.3849	0.327731	0.453114	0.336164	Erny et al. 2012
yHAB434	Saccharomyces kudriavzevii				-0.747143	-0.28453	-0.00126683	ZP833					0.0330246	0.0123486	0.595782	0.0275798	1.44043	0.189013	0.821009	0.0254002	4.58409	2.98673	0.999122	0.0424694	José P. Sampaio
yHAB314	Saccharomyces kudriavzevii				-0.70809	-0.313447	-1.09797	ZP1011					0.02794	0.000537096	0.61213	0.0192663	1.00429	0.0364008	0.804717	0.00251247	8.18429	0.466501	0.467173	0.0197129	José P. Sampaio
FM1068	Saccharomyces kudriavzevii	EU			-0.706911	-0.242755	-1.10023	ZP595					0.0266414	0.00317879	0.612631	0.0663494	0.894477	0.028707	0.84513	0.00544603	12.0739	0.851728	0.466442	0.179457	Hittinger et al. 2010
yHAB312	Saccharomyces kudriavzevii				-0.69013	-0.319466	-0.805743	EXF-7284					0.0282899	0.000553747	0.619798	0.019725	0.999693	0.0149573	0.801367	0.0195617	6.77441	0.778045	0.572067	0.121688	Polona Zalar
yHAB317	Saccharomyces kudriavzevii				-0.685868	-0.323301	-0.322227	ZP1030					0.028373	0.000659141	0.621632	0.022056	0.997566	0.0416791	0.799239	0.00193222	5.14467	2.1725	0.799834	0.264034	José P. Sampaio
yHAB334	Saccharomyces kudriavzevii				-0.684612	-0.355146	-0.985897	48BYC-4					0.0277258	0.00302338	0.622173	0.0844059	0.996376	0.00729933	0.781791	0.0015371	6.72613	0.724895	0.504912	0.0168163	Qi-Ming Wang
yHAB316	Saccharomyces kudriavzevii				-0.681254	-0.354177	-0.507288	ZP1029					0.0284616	0.00103928	0.623623	0.0304073	0.976256	0.0313156	0.782316	0.00570511	5.43448	0.287663	0.703544	0.0325494	José P. Sampaio
IFO1803	Saccharomyces kudriavzevii	Asia B			-0.678468	-0.330348	-1.00957	FM1296					0.0271594	0.000989791	0.624829	0.015847	0.842446	0.0613198	0.795345	0.0272822	11.1957	2.43831	0.496696	0.120843	Hittinger et al. 2010
yHAB426	Saccharomyces kudriavzevii				-0.675129	-0.214217	-0.924824	ZP1088					0.0351245	0.0125362	0.626276	0.0309771	1.47716	0.00756164	0.862014	0.0693314	9.55925	0.112977	0.526745	0.223165	José P. Sampaio
yHAB393	Saccharomyces kudriavzevii				-0.673175	-0.145272	-0.509615	HZZS13.14					0.035468	0.0144615	0.627125	0.0653069	1.54916	0.0160744	0.904209	0.0774624	7.06594	0.485122	0.70241	0.245265	Jian Bing
FM1061	Saccharomyces kudriavzevii	EU			-0.666477	-0.254646	-0.330722	ZP623					0.0273868	0.00113795	0.630043	0.0191983	0.885961	0.0325033	0.838193	0.0630049	7.00518	1.2047	0.795139	0.229276	Hittinger et al. 2010
FM1211	Saccharomyces kudriavzevii				-0.666179	-0.278481	-0.0160451	ZP774					0.0273984	0.00220126	0.630173	0.0436629	0.872788	0.0378031	0.824458	0.00394375	5.68689	0.452458	0.98894	0.372185	José P. Sampaio
ZP591	Saccharomyces kudriavzevii	EU	YES	YES	-0.653221	-0.317606	-0.0532594	yHDPN15	FM1009				0.0276447	0.00205977	0.635859	0.0403441	0.847615	0.057743	0.8024	0.0854699	6.56296	1.85904	0.963757	0.663678	Scannell et al. 2011
yHAB307	Saccharomyces kudriavzevii				-0.652601	-0.458672	-1.55979	DBVPG10159					0.0284945	0.00144571	0.636132	0.0227249	0.944685	0.057642	0.727656	0.0573131	7.21383	0.489742	0.3392	0.253378	Benedetta Turchetti
FM1055	Saccharomyces kudriavzevii	EU			-0.646785	-0.243781	-0.547268	ZP513					0.0277675	0.00192388	0.638702	0.0371858	0.892995	0.0152663	0.844529	0.0469651	8.15214	2.5236	0.684315	0.102683	Hittinger et al. 2010
yHAB396	Saccharomyces kudriavzevii				-0.643312	-0.265479	-0.345131	XS21L-1					0.0362792	0.0152109	0.640242	0.0747028	1.42949	0.0961544	0.831923	0.00672331	6.25516	1.73097	0.787237	0.113682	Qi-Ming Wang
yHAB372	Saccharomyces kudriavzevii				-0.643286	-0.329484	-1.12538	JLFM12					0.0283724	0.00106836	0.640253	0.0350767	1.02778	0.0152745	0.795821	0.0194572	6.65738	1.51377	0.458381	0.127182	Qi-Ming Wang
yHAB332	Saccharomyces kudriavzevii				-0.643158	-0.180068	-0.566662	NGS26L-2					0.0292284	0.000204207	0.64031	0.0123198	1.10149	0.0357964	0.882662	0.00606512	5.66401	0.162426	0.675177	0.0475999	Qi-Ming Wang
FM1064	Saccharomyces kudriavzevii	EU			-0.639185	-0.350577	-0.366554	ZP629					0.0279186	0.00274411	0.642076	0.0560213	0.829916	0.0189482	0.784271	0.0123202	7.18048	2.05603	0.775633	0.134991	Hittinger et al. 2010
yHAB441	Saccharomyces kudriavzevii				-0.636926	-0.219158	-1.49602	ZP1184					0.0363204	0.0145062	0.643082	0.061161	1.46757	0.127985	0.859067	0.139171	14.3165	0.657428	0.35453	0.161133	José P. Sampaio
yHAB318	Saccharomyces kudriavzevii				-0.636604	-0.254871	-0.179373	ZP1031					0.0293625	4.57e-05	0.643225	0.00888364	1.04559	0.0217818	0.838062	0.0155383	4.33106	0.32871	0.883087	0.0205477	José P. Sampaio
yHAB427	Saccharomyces kudriavzevii				-0.628693	-0.254165	-0.423253	ZP1129					0.0362814	0.0129978	0.646762	0.0329175	1.43852	0.0377669	0.838472	0.0411862	6.6075	0.893999	0.745741	0.212953	José P. Sampaio
yHAB392	Saccharomyces kudriavzevii				-0.62716	-0.138755	-0.51697	XS24L-2					0.036463	0.0139337	0.64745	0.049519	1.55464	0.056802	0.908303	0.101466	7.09696	0.524109	0.698838	0.240598	Qi-Ming Wang
IFO1802(T)	Saccharomyces kudriavzevii	Asia A	YES	YES	-0.626268	-0.238371	-1.14854	CECT 11825	yHAB7	yHDPN41	yHMK39		0.0262528	0.000510313	0.64785	0.0881826	0.905962	0.0130902	0.847702	0.0335574	12.6606	0.973946	0.451082	0.0559662	Scannell et al. 2011
FM1208	Saccharomyces kudriavzevii				-0.622033	-0.202512	-0.421109	ZP727					0.0282502	0.00235501	0.649755	0.0469834	0.919162	0.00253858	0.869036	0.0358853	7.66472	0.0942997	0.74685	0.343712	José P. Sampaio
yHAB431	Saccharomyces kudriavzevii				-0.600428	-0.222563	-0.286551	ZP1127					0.0370226	0.0134057	0.659558	0.0362759	1.46909	0.00455258	0.857042	0.0619088	6.25694	0.533841	0.81986	0.401387	José P. Sampaio
yHAB313	Saccharomyces kudriavzevii				-0.584468	-0.302609	-0.403711	ZP1009					0.0304423	0.000155844	0.666895	0.0115863	1.01209	0.0480203	0.810785	0.00655847	5.62012	2.76319	0.755911	0.304166	José P. Sampaio
CR89	Saccharomyces kudriavzevii				-0.577619	-0.425684	-2.05582	yHAB305					0.030002	0.000155701	0.670069	0.0135458	0.966895	0.0184441	0.744486	0.027441	9.52778	1.32416	0.240512	0.140981	Lopes et al. 2010
yHKS115	Saccharomyces kudriavzevii				-0.576318	-0.300024	-0.537014						0.0273526	0.00246671	0.670673	0.0179682	0.867925	0.0233514	0.812239	0.0422623	8.56899	3.03701	0.689196	0.110305	Rawanda Al-Khalili (sample)
yHAB377	Saccharomyces kudriavzevii				-0.576274	-0.322954	0.126844	NGS16L-1					0.0299033	0.00211508	0.670694	0.0653615	1.01881	0.00220243	0.799431	0.00915635	3.1139	0.40922	1.0919	0.0103692	Qi-Ming Wang
yHAB409	Saccharomyces kudriavzevii				-0.553985	-0.19449	-0.612997	XXYS20L-8					0.0383118	0.0143468	0.681136	0.0464922	1.49854	0.0201724	0.873882	0.0540898	7.64783	0.173572	0.653837	0.25632	Qi-Ming Wang
FM1059	Saccharomyces kudriavzevii	EU	YES	YES	-0.55126	-0.263459	-0.512848	ZP620					0.0296748	0.00322908	0.682424	0.0667329	0.881765	0.0299701	0.833088	0.0037887	7.94162	1.48464	0.700837	0.191842	Hittinger et al. 2010
yHAB345	Saccharomyces kudriavzevii				-0.522765	-0.280639	-0.891629	NGS8.1					0.0310708	0.000605014	0.696037	0.00511264	1.04877	0.0825691	0.823226	0.0724353	6.34886	0.371425	0.539005	0.106998	Qi-Ming Wang
yHAB306	Saccharomyces kudriavzevii				-0.522469	-0.375909	-1.93659	DBS 19	PYR2aSM.1	DBS19			0.0310648	0.014301	0.696179	0.329813	1.00235	0.151172	0.77062	0.102652	8.61015	4.26428	0.261233	0.0636154	Robinson et al. 2016
yHAB354	Saccharomyces kudriavzevii				-0.509588	-0.312934	-0.510512	XS29L-2					0.0313235	0.00180992	0.702423	0.059377	1.02584	0.0177703	0.805003	0.0214231	4.83463	0.317092	0.701973	0.0530602	Qi-Ming Wang
yHAB430	Saccharomyces kudriavzevii				-0.508075	-0.134443	-0.412443	ZP841					0.038867	0.0139113	0.70316	0.0205006	1.58808	0.00520559	0.911022	0.0885735	6.1899	0.521958	0.75135	0.513998	José P. Sampaio
yHAB368	Saccharomyces kudriavzevii				-0.507616	-0.252127	-0.512453	NGS23L-7					0.0314192	0.00213745	0.703384	0.0290159	1.06967	0.090435	0.839657	0.0787598	5.02089	1.68383	0.701029	0.139676	Qi-Ming Wang
yHAB333	Saccharomyces kudriavzevii		YES	YES	-0.492183	-0.235724	-1.51521	WZS37-1					0.0323414	NA	0.710949	NA	1.07526	NA	0.849259	NA	10.6933	NA	0.349845	NA	Qi-Ming Wang
yHAB351	Saccharomyces kudriavzevii		YES	YES	-0.431195	-0.818279	-1.48722	TTS25L.1					0.0331437	0.00339265	0.741647	0.0561057	0.720275	0.533916	0.567118	0.424194	9.52683	0.183582	0.356699	0.0434177	Qi-Ming Wang
FM1206	Saccharomyces kudriavzevii				-0.406252	-0.169313	-0.270797	FN8S01					0.0327879	0.000862051	0.754581	0.0282009	0.94174	0.0587371	0.889266	0.0212231	6.72925	1.02508	0.828862	0.254765	Ching-Fu Lee
yHAB436	Saccharomyces kudriavzevii				-0.396153	-0.102382	-0.381633	ZP829					0.0423898	0.013741	0.759882	0.0111824	1.59468	0.049131	0.931494	0.0987498	6.69787	0.621723	0.767568	0.380866	José P. Sampaio
ZP690	Saccharomyces kudriavzevii		YES	YES	-0.383111	-0.174268	-0.544757	FM1207	yHDPN10				0.0333328	0.00176692	0.766782	0.0321543	0.9381	0.0372134	0.886217	0.00100686	8.28899	0.176637	0.685507	0.294721	José P. Sampaio
yHAB438	Saccharomyces kudriavzevii				-0.357673	-0.0943808	-0.723321	ZP832					0.0436029	0.0145464	0.780423	0.0192825	1.60539	0.000570779	0.936674	0.070888	8.25188	0.207543	0.605702	0.236076	José P. Sampaio
yHAB439	Saccharomyces kudriavzevii				-0.333147	-0.0982247	-0.657869	ZP843					0.0445579	0.0161329	0.793803	0.0436367	1.59996	0.0312232	0.934182	0.0885336	7.94868	0.11337	0.633814	0.269936	José P. Sampaio
yHAB440	Saccharomyces kudriavzevii				-0.259939	-0.11612	-0.831216	ZP842					0.0460217	0.0156776	0.835123	0.00899608	1.6075	0.0121276	0.922666	0.0996385	7.8369	0.738484	0.562055	0.302971	José P. Sampaio
yHAB311	Saccharomyces kudriavzevii				-0.221244	-0.320367	-1.05143	EXF-7282					0.0393147	0.0253869	0.857825	0.545575	0.995825	0.149826	0.800866	0.151571	8.94515	3.87825	0.482489	0.251587	Polona Zalar
yHAB407	Saccharomyces kudriavzevii		YES	YES	-0.179612	-0.0324059	-0.469457	XXYS16L-5					0.0487627	0.012795	0.882941	0.0439843	1.68042	0.120738	0.977788	0.00340826	7.06413	0.46492	0.722236	0.341098	Jian Bing
yHKS300	Saccharomyces kudriavzevii				-0.0189154	-0.134448	0.143355						0.062431	0.000207395	0.986974	0.00327872	1.17669	0.012127	0.911019	0.00938904	5.54788	0.270077	1.10447	0.0537669	Rawanda Al-Khalili (sample)
yHKS229	Saccharomyces kudriavzevii				0.0737316	-0.111933	0.249847						0.0665717	0.00143547	1.05244	0.0226934	1.19519	0.00893622	0.925347	0.00691863	5.14702	0.00670723	1.18908	0.00154953	Rawanda Al-Khalili (sample)
yHAB406	Saccharomyces arboricola		YES	YES	-0.800526	-0.0940414	0.11665	XXYs22.7					0.0389641	NA	0.57414	NA	1.52458	NA	0.936895	NA	5.98504	NA	1.08421	NA	Qi-Ming Wang
yHAB397	Saccharomyces arboricola				-0.747421	-0.980871	2.94001	HZZF31-3					0.0374663	0.038092	0.595668	0.499633	0.828223	1.06705	0.506674	0.658968	7.29703	9.98194	7.67416	10.2136	Qi-Ming Wang
yHAB359	Saccharomyces arboricola				-0.581677	-1.07159	3.85016	HZZf36L.1					0.0296081	0.0157876	0.668187	0.371552	0.609867	0.752822	0.475795	0.586263	3.31314	4.49902	14.4216	19.7282	Qi-Ming Wang
yHAB338	Saccharomyces arboricola				-0.47189	-0.251674	-1.72228	JSX56.2					0.0327996	NA	0.721019	NA	1.06344	NA	0.839921	NA	12.3436	NA	0.30307	NA	Qi-Ming Wang
yHAB339	Saccharomyces arboricola				-0.43923	-4.05887	2.36784	TBS7.1					0.0335505	NA	0.737528	NA	0.0759681	NA	0.0600008	NA	0.724763	NA	5.16166	NA	Qi-Ming Wang
yHAB380	Saccharomyces arboricola				-0.43011	-0.276862	-1.52002	TBS3.2					0.0337633	NA	0.742205	NA	1.04503	NA	0.825384	NA	10.7289	NA	0.348681	NA	Qi-Ming Wang
yHAB381	Saccharomyces arboricola				-0.414882	-0.250299	-1.51764	NGS17L-2					0.0341216	NA	0.750081	NA	1.06445	NA	0.840722	NA	10.7112	NA	0.349258	NA	Qi-Ming Wang
yHAB421	Saccharomyces arboricola				-0.388605	-0.134224	-1.28812	XXYs10.7					0.0421959	0.0111294	0.763868	0.0369761	1.56412	0.0649363	0.91116	0.0308544	12.2136	0.266246	0.409484	0.160867	Qi-Ming Wang
yHAB346	Saccharomyces arboricola				-0.347005	-0.23106	-1.55879	HBXSB35.2					0.0357653	NA	0.786214	NA	1.07874	NA	0.852009	NA	11.0212	NA	0.339436	NA	Qi-Ming Wang
yHAB344	Saccharomyces arboricola				-0.343507	-0.29583	-1.73146	LPS4					0.0358521	NA	0.788123	NA	1.03138	NA	0.814604	NA	12.4224	NA	0.301148	NA	Qi-Ming Wang
yHAB357	Saccharomyces arboricola				-0.319288	-0.298557	-1.64745	HZZS4L-1					0.0364591	NA	0.801466	NA	1.02944	NA	0.813065	NA	11.7197	NA	0.319203	NA	Qi-Ming Wang
CBS10644(T)	Saccharomyces arboricola	Asia A	YES	YES	-0.316754	-0.325693	-1.59589	yHDPN12	FM1198				0.0327946	0.00152308	0.802874	0.0498922	0.824938	0.0989524	0.797915	0.0892867	16.4182	0.632142	0.330818	0.311279	Liti et al. 2013
yHAB371	Saccharomyces arboricola				-0.311203	-0.301255	-1.66009	LPS6					0.036664	NA	0.805969	NA	1.02751	NA	0.811546	NA	11.8229	NA	0.316419	NA	Qi-Ming Wang
yHAB414	Saccharomyces arboricola				-0.301319	-0.215261	-1.39576	LPS1					0.0456991	0.0174424	0.81151	0.0616716	1.4746	0.0470212	0.86139	0.0922417	13.427	0.892285	0.380045	0.179705	Qi-Ming Wang
yHAB325	Saccharomyces arboricola				-0.292011	-0.202984	-1.63529	TBS33.2					0.0372915	0.00111899	0.816763	0.0145018	1.08367	0.012021	0.868752	0.0245671	11.9969	1.10409	0.321906	0.0612396	Qi-Ming Wang
yHAB360	Saccharomyces arboricola				-0.284338	-0.336702	-1.84454	TBSL1.1					0.0366201	0.00184669	0.821118	0.0633834	1.00877	0.0832384	0.791849	0.0726689	12.2872	0.697367	0.278444	0.0547964	Qi-Ming Wang
yHAB399	Saccharomyces arboricola				-0.272876	-0.184333	-1.25774	LPS2					0.0463547	0.01615	0.827668	0.0334391	1.50486	0.0930708	0.880056	0.120439	11.8999	0.603508	0.418198	0.15306	Qi-Ming Wang
yHAB358	Saccharomyces arboricola				-0.271841	-0.332009	-1.839	XXYs29L.5					0.0369309	0.00244414	0.828262	0.0769577	1.01188	0.122138	0.79443	0.103215	12.3343	1.32094	0.279516	0.0687793	Qi-Ming Wang
yHAB416	Saccharomyces arboricola				-0.271694	-0.105925	-0.0996	TTH17L.1					0.0562158	NA	0.828346	NA	1.51207	NA	0.929209	NA	6.95288	NA	0.933292	NA	Qi-Ming Wang
yHAB394	Saccharomyces arboricola				-0.26662	-0.106925	-0.465337	TTH3.3					0.0463038	0.0145928	0.831265	0.0043454	1.59288	0.0363009	0.928565	0.0488254	6.84141	0.550924	0.724302	0.244795	Qi-Ming Wang
yHAB417	Saccharomyces arboricola				-0.263371	-0.256099	-1.92488	LPS7					0.0468995	0.017794	0.833139	0.0612794	1.4369	0.0459156	0.837349	0.0363607	18.8814	1.05155	0.263361	0.0951644	Qi-Ming Wang
yHAB412	Saccharomyces arboricola				-0.235139	-0.053391	0.288138	TTH24L.3					0.0468469	0.0118303	0.849603	0.0509776	1.64935	0.0616403	0.963669	0.108451	4.6775	1.60004	1.22106	0.861043	Qi-Ming Wang
yHAB330	Saccharomyces arboricola				-0.222256	-0.266509	-1.57237	TB32.3					0.0391518	0.00328503	0.857224	0.061452	1.03675	0.000528494	0.831329	0.0331489	11.391	0.120462	0.336257	0.0368518	Qi-Ming Wang
yHAB410	Saccharomyces arboricola				-0.208194	-0.163687	-1.27374	XXYs20L.4					0.0474574	0.0102956	0.86562	0.0835199	1.52762	0.0659705	0.892741	0.105628	12.6488	1.85756	0.413587	0.224689	Qi-Ming Wang
yHAB365	Saccharomyces arboricola				-0.189486	-0.158901	-0.882137	HZZt39L.1					0.0391314	0.00027652	0.876918	0.0297089	1.1418	0.0601512	0.895707	0.0388734	6.40242	1.81374	0.542563	0.0788687	Qi-Ming Wang
yHAB419	Saccharomyces arboricola				-0.16846	-0.122857	-0.498077	HZZs16L-1					0.0492281	0.0134548	0.889792	0.034255	1.5745	0.0125385	0.918367	0.0618821	7.09753	0.018554	0.70805	0.294034	Qi-Ming Wang
yHAB390	Saccharomyces arboricola				-0.166653	-0.135617	-0.382525	HZZt5-6=71					0.0495158	0.0149291	0.890907	0.00811174	1.55937	0.0213161	0.91028	0.0809693	6.73103	0.720864	0.767094	0.390245	Qi-Ming Wang
yHAB400	Saccharomyces arboricola				-0.159033	-0.0939598	-0.436079	HZZs33L.1					0.0499587	0.0161735	0.895625	0.0127822	1.60559	0.00754059	0.936948	0.0749635	6.92387	0.533245	0.739141	0.356437	Qi-Ming Wang
yHAB411	Saccharomyces arboricola				-0.125876	-0.050098	-0.596266	TTH9.5					0.0510264	0.0159443	0.916448	0.00220555	1.65289	0.0679054	0.965871	0.112262	7.60998	0.0790737	0.661464	0.279381	Qi-Ming Wang
yHAB366	Saccharomyces arboricola				-0.117745	-0.144939	-0.724137	HZZt32L.1					0.0411522	0.00162766	0.921627	0.0117446	1.15271	0.0196413	0.904418	0.00700732	5.60663	0.467833	0.605359	0.0349425	Qi-Ming Wang
yHAB363	Saccharomyces arboricola				-0.116657	-0.129607	-0.510654	TBS13.1					0.0411806	0.00143624	0.922323	0.00743839	1.16508	0.0301344	0.914081	0.0151507	4.97034	1.49961	0.701904	0.115377	Qi-Ming Wang
yHAB387	Saccharomyces arboricola				-0.11298	-0.112544	-0.403292	NGS17L.1					0.0412574	0.00066977	0.924676	0.0397982	1.17897	0.0380724	0.924956	0.021278	4.48977	0.431504	0.756131	0.0340426	Qi-Ming Wang
yHAB389	Saccharomyces arboricola				-0.111851	-0.0615991	-0.532181	HZZf38L.1					0.0412988	7.1e-06	0.9254	0.0246561	1.22171	0.117648	0.958201	0.0834063	4.93636	0.877424	0.691509	0.0258549	Qi-Ming Wang
yHAB367	Saccharomyces arboricola				-0.1049	-0.110331	-0.564099	TBS4.5					0.0415188	0.00153849	0.929869	0.00952627	1.18083	0.0482112	0.926375	0.02922	5.04682	0.897253	0.676378	0.025316	Qi-Ming Wang
yHAB405	Saccharomyces arboricola				-0.0986202	-0.0967272	-0.489473	HZZF14-9					0.0516448	0.0139613	0.933926	0.0388448	1.60469	0.050334	0.935152	0.0411572	7.0935	0.192004	0.712285	0.311629	Qi-Ming Wang
yHAB369	Saccharomyces arboricola				-0.0957459	-0.139362	-0.599532	HZZs30L.2					0.0417613	7.43e-05	0.935788	0.0267585	1.15737	0.06123	0.907921	0.0396064	5.184	1.01985	0.659968	0.0374131	Qi-Ming Wang
yHAB364	Saccharomyces arboricola				-0.0943911	-0.150911	-0.76724	NGS25L.2					0.0418092	0.000566608	0.936667	0.0124255	1.14805	0.0410299	0.900682	0.0238241	5.77718	0.514952	0.58754	0.0305619	Qi-Ming Wang
yHAB418	Saccharomyces arboricola				-0.0912168	-0.181831	-1.1178	LPSFM010-1					0.0637071	NA	0.938731	NA	1.43457	NA	0.881583	NA	14.0823	NA	0.460795	NA	Qi-Ming Wang
yHAB374	Saccharomyces arboricola				-0.0860698	-0.134384	-0.714899	HZZY30L-1					0.0420686	0.0018851	0.942086	0.0169626	1.16115	0.0139426	0.911059	0.0024742	5.57165	0.274179	0.609248	0.056011	Qi-Ming Wang
yHAB386	Saccharomyces arboricola				-0.0771828	-0.10163	-0.423557	HZZt18L.4					0.042292	0.000832891	0.947907	0.0440749	1.18793	0.0395672	0.931979	0.0223856	4.56096	0.610214	0.745584	0.00529511	Qi-Ming Wang
yHAB388	Saccharomyces arboricola				-0.061255	-0.0947426	-0.457409	TTH23L.1					0.0427648	0.00059326	0.95843	0.0389895	1.19361	0.0378294	0.936439	0.0209806	4.67177	0.662227	0.728293	0.000680385	Qi-Ming Wang
yHAB362	Saccharomyces arboricola				-0.0566646	-0.106755	-0.81612	HZZf3.1					0.0429025	0.000490748	0.961484	0.0367752	1.1838	0.0572994	0.928674	0.0363294	5.97652	0.298138	0.567967	0.0518335	Qi-Ming Wang
yHAB373	Saccharomyces arboricola				-0.0566394	-0.126864	-0.817523	HZZF30L-4					0.0429038	0.000450716	0.961501	0.0358789	1.1673	0.032529	0.91582	0.0170134	6.05194	0.502968	0.567415	0.126325	Qi-Ming Wang
yHAB370	Saccharomyces arboricola				-0.0527311	-0.146726	-0.768224	TTH18L.1					0.0430036	0.00168836	0.96411	0.0636713	1.15131	0.024021	0.903298	0.0104542	5.97249	1.10603	0.58714	0.188952	Qi-Ming Wang
yHAB383	Saccharomyces arboricola				-0.048101	-0.106754	-0.253144	HZZt21L.2					0.0431821	0.00130536	0.967209	0.00330309	1.18368	0.0316083	0.928675	0.0161715	4.05333	0.0208554	0.839066	0.113886	Qi-Ming Wang
yHAB375	Saccharomyces arboricola				-0.0385735	-0.127981	-0.676047	TTH25L.4					0.0434475	0.0002263	0.973617	0.0311771	1.16639	0.0294478	0.915111	0.0146024	5.52038	1.42174	0.625878	0.0744004	Qi-Ming Wang
yHAB413	Saccharomyces arboricola		YES	YES	0.130538	-0.247504	-0.788472	HZZt19L.1					0.058228	0.00148638	1.0947	0.312851	1.42929	0.383883	0.842353	0.286792	11.1181	5.79359	0.578957	0.488212	Qi-Ming Wang
yHAB492	Saccharomyces uvarum				-1.75436	-1.14242	-0.606998	TC51	C42'				0.0133305	NA	0.296405	NA	0.59084	NA	0.453	NA	5.13782	NA	0.656561	NA	Diego Libkind
CBS395(T)	Saccharomyces uvarum	HOL-EU	YES	YES	-0.868295	-0.0530582	-1.83859	FM1205	CECT1969(T)				0.0226683	0.00421041	0.547794	0.085862	1.02366	0.111816	0.963891	0.118685	28.3332	14.1257	0.279595	0.246087	Libkind et al. 2011, Almeida et al. 2014
yHAB515	Saccharomyces uvarum				-0.855356	-0.48657	-1.44641	TC74	CR10-24				0.022971	0.00140546	0.552729	0.0865082	0.960965	0.0682496	0.71372	0.0165937	6.36591	3.79566	0.366934	0.324677	Diego Libkind
yHAB283	Saccharomyces uvarum				-0.731873	-0.189682	-1.73414	KEH.33.E.7					0.0251876	6.52e-05	0.602122	0.00155829	0.927396	0.0312303	0.876799	0.0295265	16.3114	0.308594	0.300589	0.0056868	Justin Fay
yHAB279	Saccharomyces uvarum				-0.668549	-0.162494	-0.991621	KEH.26.B.5					0.0263178	0.00235543	0.629139	0.0563076	0.945038	0.0438988	0.893479	0.0415038	9.78357	0.839991	0.502913	0.0431787	Justin Fay
yHAB470	Saccharomyces uvarum				-0.628847	-0.441246	-0.735278	TC29	B23-3				0.0290886	0.00114666	0.646693	0.0256288	0.951419	0.0295514	0.736498	0.0127005	6.37309	2.31532	0.600702	0.157792	Diego Libkind
yHAB282	Saccharomyces uvarum				-0.623881	-0.28895	-1.0257	KEH.26.B.11	FM472				0.0271454	0.000143176	0.648923	0.00342267	0.86573	0.0196524	0.818497	0.0185802	10.0286	0.981998	0.491172	0.0480956	Justin Fay
CBS7001	Saccharomyces uvarum	HOL-EU	YES	YES	-0.614477	-0.219531	-0.873883	FM1132	MCYC623	yHSSS101	yHDPN42	JRY7455	0.0266838	0.000701299	0.653167	0.0274295	0.88758	0.0197459	0.858845	0.0121463	8.84051	2.57338	0.545676	0.395599	Scannell et al. 2011
yHAB464	Saccharomyces uvarum				-0.606818	-0.428559	-0.846164	TC23	B15-4				0.0295363	0.000207085	0.656644	0.00474252	0.959663	0.00676549	0.743003	0.00503022	6.55525	0.717735	0.556262	0.00214456	Diego Libkind
yHCT121	Saccharomyces uvarum	SA-B	YES		-0.604169	-0.372624	-0.473633	CRUB1987	B15-1				0.0268353	0.00251692	0.65785	0.0152408	0.825757	0.0118074	0.772376	0.00837842	8.23606	3.04402	0.720149	0.126791	Almeida et al. 2014
yHAB469	Saccharomyces uvarum				-0.597808	-0.405229	-0.821565	TC28	B23-2				0.0297212	0.000705654	0.660757	0.0158274	0.975275	0.00207174	0.755116	0.00883151	6.56716	1.66168	0.565828	0.0845166	Diego Libkind
yHCT122	Saccharomyces uvarum	SA-B			-0.570407	-0.316395	-0.528438	CRUB1988	B22-1				0.0273533	0.000566347	0.673427	0.0648129	0.858168	0.0202427	0.803074	0.0391245	8.32314	2.03613	0.693305	0.0316906	Almeida et al. 2014
yHAB471	Saccharomyces uvarum				-0.560851	-0.479005	-1.2675	TC30	B23-5				0.0304924	0.00137355	0.677902	0.0306795	0.926842	0.0289556	0.717473	0.0125021	8.80101	1.26542	0.415379	0.0159569	Diego Libkind
yHAB498	Saccharomyces uvarum				-0.554292	0.207661	-0.246871	TC57	C95'Dad				0.0306314	0.000569157	0.680991	0.0127972	1.49165	0.0233455	1.15481	0.00211492	4.33859	0.629759	0.842722	0.0335412	Diego Libkind
yHAB463	Saccharomyces uvarum				-0.506559	-0.403175	-0.691698	TC22	B15-3				0.0316619	0.000347498	0.7039	0.00757687	0.976667	0.00247648	0.756192	0.00853302	5.88782	0.610782	0.619125	0.00119575	Diego Libkind
yHAB501	Saccharomyces uvarum				-0.506382	-0.386212	-0.82502	TC60	CG10-19a				0.0316658	0.000112093	0.703986	0.00234336	0.98826	0.00846597	0.765136	0.00401958	6.61893	1.83787	0.564475	0.0985419	Diego Libkind
yHAB496	Saccharomyces uvarum				-0.498469	-0.381104	-1.01033	TC55	C61'				0.0318399	0.000352993	0.707857	0.00799711	0.99183	0.0178264	0.76785	0.0031897	7.51237	2.02635	0.496432	0.0826311	Diego Libkind
yHCT125	Saccharomyces uvarum	SA-B			-0.496047	-0.356126	-0.423293	CRUB1991	C43'				0.0288702	0.00179538	0.709047	0.0388863	0.835076	0.00225743	0.781259	0.0217556	8.28785	3.99792	0.745721	0.22122	Almeida et al. 2014
yHAB495	Saccharomyces uvarum				-0.487483	-0.374863	-0.97517	TC54	C51'				0.0320832	0.00152889	0.713268	0.0341405	0.996009	0.000493931	0.771179	0.010275	7.16492	0.717609	0.50868	0.00281328	Diego Libkind
yHAB499	Saccharomyces uvarum				-0.482524	0.213094	-0.388845	TC58	C95'DBc				0.0321939	0.000727891	0.715725	0.0160312	1.49727	0.0223238	1.15917	0.0012637	4.81743	0.950421	0.763741	0.0707193	Diego Libkind
yHAB466	Saccharomyces uvarum				-0.471431	-0.415222	-1.02116	TC25	B21-2				0.0324422	0.00104649	0.721249	0.0234177	0.968658	0.0186649	0.749904	0.00408691	7.40723	0.913979	0.492719	0.00879468	Diego Libkind
yHCT78	Saccharomyces uvarum	HOL-NA	YES		-0.458789	-0.312526	-0.563319	FM1258					0.0295592	0.000707721	0.727597	0.0676807	0.860452	0.0218818	0.805231	0.0407116	8.77599	3.28313	0.676743	0.122373	Almeida et al. 2014
yHAB468	Saccharomyces uvarum				-0.455988	-0.400104	-0.955869	TC27	B23-1				0.0327913	0.000919039	0.729011	0.0205858	0.97876	0.00424405	0.757803	0.00718685	7.06958	0.70551	0.515531	0.00303809	Diego Libkind
yHAB444	Saccharomyces uvarum				-0.447804	-1.21626	1.18885	CRUB1573	TC3				0.0402506	0.0128435	0.733158	0.0088259	0.80062	1.00475	0.430397	0.530324	3.65682	2.94193	2.27972	2.59684	Libkind et al. 2011
yHAB490	Saccharomyces uvarum				-0.447677	-0.362813	-0.419299	TC49	C26'				0.0329808	0.000885379	0.733222	0.0198383	1.00442	0.00917114	0.777647	0.00364654	4.9468	1.13739	0.747788	0.094068	Diego Libkind
yHAB497	Saccharomyces uvarum				-0.442668	-0.385699	-0.983696	TC56	C76'				0.0330954	0.00206724	0.735773	0.0461138	0.988551	0.000178319	0.765408	0.0107157	7.23588	1.10777	0.505683	0.0241835	Diego Libkind
yHAB460	Saccharomyces uvarum				-0.440822	-0.325691	-0.664171	TC19	B11-3				0.0331379	0.000824205	0.736715	0.0184791	1.03051	0.0046809	0.797916	0.0146509	5.80525	0.953023	0.631051	0.0372449	Libkind et al. 2011
yHAB461	Saccharomyces uvarum				-0.435732	-0.331336	-0.521819	TC20	B11-5b				0.0332551	0.000124266	0.739319	0.00291877	1.02642	0.0134293	0.7948	0.0213808	5.22746	0.346166	0.696493	0.0275636	Libkind et al. 2011
yHAB123	Saccharomyces uvarum				-0.428549	-0.246524	-0.44855	QC3, 72					0.0308421	6.45e-05	0.743009	0.131096	0.843885	0.0217862	0.842925	0.10487	6.7384	0.486925	0.732779	0.253081	Diego Libkind
yHAB500	Saccharomyces uvarum				-0.428118	-0.35828	-1.15344	TC59	CG10-17a				0.0334309	0.00131567	0.74323	0.0294065	1.00758	0.00857589	0.780094	0.00414119	8.26492	2.08733	0.449553	0.0669303	Diego Libkind
yHCT123	Saccharomyces uvarum	SA-B			-0.414029	-0.401172	-0.498794	CRUB1989	B26-1				0.0305563	0.00185479	0.750524	0.0422777	0.809392	0.0032082	0.757243	0.0220409	8.31013	2.81414	0.707698	0.101523	Almeida et al. 2014
yHAB462	Saccharomyces uvarum				-0.411887	-0.42315	-0.718978	TC21	B15-2				0.0338093	9.72e-05	0.75164	0.00231895	0.963239	0.00261842	0.745794	0.00827944	5.99838	0.0501559	0.607528	0.0591359	Diego Libkind
yHAB493	Saccharomyces uvarum				-0.400254	-0.399242	-0.899074	TC52	C46'				0.034083	7.39e-05	0.757725	0.00148364	0.979299	0.00253493	0.758257	0.0124414	6.79406	0.616423	0.536231	0.00804314	Diego Libkind
yHAB511	Saccharomyces uvarum				-0.398298	-0.433313	-0.978104						0.0315757	0.00104202	0.758753	0.0975627	0.996721	0.0548606	0.740559	0.00536077	4.07397	1.7924	0.507647	0.388812	Diego Libkind
yHAB459	Saccharomyces uvarum				-0.389365	-0.344008	-0.721527	TC18	B11-2				0.0343412	0.000589514	0.763466	0.0132671	1.01758	0.00694546	0.787849	0.00551064	6.06301	1.16982	0.606455	0.0534806	Libkind et al. 2011
yHAB454	Saccharomyces uvarum				-0.387984	-0.366747	-1.01763	TC13	B10-70				0.0343741	0.000352204	0.764197	0.00799147	1.00156	0.00962966	0.775529	0.0181728	7.42051	1.24963	0.493928	0.0312698	Libkind et al. 2011
yHAB537	Saccharomyces uvarum				-0.379892	-0.426495	-0.90533	TC96	S11-5				0.0320319	6.08e-06	0.768495	0.0734656	1.00246	0.0975578	0.744068	0.0369223	4.4935	2.80893	0.533911	0.483771	Diego Libkind
yHCT118	Saccharomyces uvarum	SA-B			-0.375844	-0.308487	-0.451959	CRUB1984	SR10-M1				0.0335027	0.00206183	0.770654	0.0388971	0.854235	0.00651136	0.807488	0.024964	7.60615	1.79314	0.73105	0.164755	Almeida et al. 2014
yHAB473	Saccharomyces uvarum				-0.372301	-0.336906	-0.630333	TC32	B25-3				0.0347498	0.000370347	0.77255	0.00839657	1.0226	0.00554474	0.791738	0.00664881	5.64048	0.0569861	0.646027	0.0617635	Diego Libkind
yHAB536	Saccharomyces uvarum				-0.369079	-0.431948	-1.61316	TC95	S11-3				0.0322545	0.000378672	0.774277	0.0832079	0.998953	0.108839	0.74126	0.0454396	7.80054	5.34732	0.326881	0.310496	Diego Libkind
yHAB514	Saccharomyces uvarum				-0.368524	-0.409658	-1.10743	TC73	CR10-19				0.0321817	0.00215722	0.774575	0.125711	1.01319	0.0554912	0.752802	0.005244	4.35279	1.75663	0.464121	0.34217	Diego Libkind
yHAB520	Saccharomyces uvarum	Admixture SA-A/SA-B			-0.35782	-0.420511	-0.69436	CR10-A1	CRUB1781				0.0324509	0.00155739	0.780343	0.111939	1.00611	0.0763421	0.74716	0.0210086	4.51315	3.44417	0.617983	0.620972	Almeida et al. 2014
yHCT74	Saccharomyces uvarum	SA-A	YES		-0.346751	-0.248944	-0.480839	B9-1					0.0321473	0.00201241	0.786353	0.0368809	0.869894	0.0753031	0.841512	0.0660484	8.86479	2.65541	0.716561	0.767563	Almeida et al. 2014
FM1204	Saccharomyces uvarum	Admixture SA-A/SA-B			-0.345351	-0.290669	-0.347141	CRUB1595	4-4R10	FM1317*			0.0319548	0.000382257	0.787117	0.0826022	0.873997	0.0103435	0.817523	0.0108827	7.31128	1.57232	0.78614	0.0120599	Almeida et al. 2014
yHAB476	Saccharomyces uvarum				-0.343933	-0.274898	-0.701294	TC35	B26-2				0.0354398	0.000386495	0.78789	0.00875882	1.06745	0.0030438	0.826509	0.0137786	5.91961	0.359706	0.61502	0.0276985	Diego Libkind
yHAB467	Saccharomyces uvarum				-0.343467	-0.368534	-1.17252	TC26	B21-4				0.0354512	0.00103244	0.788145	0.0231194	1.00041	0.00379139	0.774569	0.00776899	8.22827	1.03883	0.443646	0.0091981	Diego Libkind
yHCT124	Saccharomyces uvarum	SA-A			-0.328371	-0.243312	-0.208346	CRUB1990	B5-2				0.0324035	0.00159105	0.796435	0.0540982	0.902974	0.00429452	0.844804	0.0252586	7.1874	3.57109	0.865529	0.270332	Almeida et al. 2014
yHAB534	Saccharomyces uvarum				-0.32585	-0.387468	-0.360107	TC93	S11-1				0.0331591	0.00198694	0.797828	0.123872	1.02948	0.0808707	0.76447	0.0235462	3.31019	2.30398	0.779107	0.745926	Diego Libkind
yHAB475	Saccharomyces uvarum				-0.325353	-0.280472	-0.777954	TC34	B25-5				0.0358993	3.39e-05	0.798103	0.000923191	1.06346	0.0157625	0.823322	0.000825287	6.24264	0.376124	0.583193	0.0265653	Diego Libkind
yHAB486	Saccharomyces uvarum				-0.321704	-0.337618	-0.770816	TC45	B7-3				0.03599	0.00153403	0.800124	0.034273	1.02215	0.014147	0.791347	1.65e-05	6.26949	1.17957	0.586086	0.0488297	Diego Libkind
yHAB455	Saccharomyces uvarum				-0.307706	-0.291387	-0.778589	TC14	B10-71				0.036341	0.000434569	0.807925	0.00983183	1.05531	0.00325126	0.817116	0.0138094	6.24597	0.426778	0.582936	0.0218391	Libkind et al. 2011
yHAB277	Saccharomyces uvarum				-0.307153	-0.246128	-0.654738	KEH.26.B.3					0.0338097	0.000397163	0.808235	0.00949436	0.891812	0.0128019	0.843156	0.0121035	8.19301	2.79111	0.635191	0.21639	Justin Fay
yHAB472	Saccharomyces uvarum				-0.305405	-0.285038	-0.730556	TC31	B25-2				0.036399	0.000411442	0.809215	0.00931794	1.06009	0.0139275	0.82072	0.000559425	6.045	0.5469	0.602672	0.00919589	Diego Libkind
yHAB535	Saccharomyces uvarum				-0.290962	-0.394882	-1.08392	TC94	S11-2				0.0340365	0.000663161	0.817357	0.0941284	1.02467	0.0998925	0.760552	0.0378692	5.83734	4.39442	0.471744	0.470616	Diego Libkind
yHAB453	Saccharomyces uvarum				-0.290923	-0.351805	-0.809799	TC12	B10-69				0.0367663	0.000299897	0.817379	0.00683983	1.01201	0.00658401	0.783603	0.0159264	6.38957	0.652612	0.570461	0.00201904	Libkind et al. 2011
yHAB554	Saccharomyces uvarum				-0.289145	-0.268402	-0.939359	TC113	SR10-N1				0.0373663	0.00123108	0.818387	0.0169371	1.03606	0.0332159	0.830239	0.00606906	7.34266	0.031868	0.521465	0.0539165	Diego Libkind
yHAB513	Saccharomyces uvarum				-0.285273	-0.396877	-1.04016	TC72	CR10-16				0.0341352	0.00141237	0.820586	0.11233	1.02221	0.0559485	0.759501	0.0052636	4.06215	1.4866	0.486273	0.343907	Diego Libkind
yHAB474	Saccharomyces uvarum				-0.279796	-0.313764	-0.943113	TC33	B25-4				0.0367167	0.000598246	0.823707	0.0236377	1.05828	0.00606966	0.80454	0.00503324	5.89321	0.647609	0.520109	0.142156	Diego Libkind
yHCT77	Saccharomyces uvarum	HOL-NA	YES	YES	-0.277595	-0.224296	-0.622282	FM1277					0.0336328	0.00282232	0.824965	0.0272886	0.914897	0.00892733	0.856013	0.0298731	9.22114	3.70145	0.649642	0.136287	Almeida et al. 2014
yHAB550	Saccharomyces uvarum				-0.274353	-0.42288	-1.24572	TC109	S9-3				0.0343548	0.00225298	0.826821	0.133002	1.0055	0.119997	0.745934	0.0535083	5.47956	3.20054	0.421697	0.369329	Diego Libkind
yHCT128	Saccharomyces uvarum	SA-A			-0.267698	-0.236956	-0.65534	CRUB1994	S8-4				0.0339098	0.00361922	0.830644	0.00844306	0.907462	0.0355155	0.848534	0.0118791	9.8473	4.9983	0.634926	0.205707	Almeida et al. 2014
yHAB60	Saccharomyces uvarum	SA-A	YES	YES	-0.259983	-0.22423	-0.791227	CRUB 1588,7	yHPDN178				0.0341306	0.000933138	0.835098	0.0097048	0.884984	0.0914316	0.856052	0.0815377	9.60919	0.787946	0.577852	0.557471	Diego Libkind
yHAB478	Saccharomyces uvarum				-0.254374	-0.263451	-0.645758	TC37	B26-4				0.0377095	0.00155456	0.838351	0.0347376	1.07597	0.000623572	0.833093	0.0119958	5.69644	0.380517	0.639157	0.0249244	Diego Libkind
yHAB512	Saccharomyces uvarum	SA-B			-0.253349	-0.419107	-1.24516	CR10-15	CRUB1778				0.0347663	0.00421399	0.838947	0.180996	1.00727	0.0839688	0.747888	0.0266414	5.15264	2.62579	0.421861	0.345808	Almeida et al. 2014
yHAB273	Saccharomyces uvarum				-0.247255	-0.242137	-0.632075	KEH.25.A.2					0.0352429	0.000827613	0.842498	0.0197844	0.894282	0.0252185	0.845492	0.0238426	7.62125	0.604121	0.645248	0.0511475	Justin Fay
yHAB477	Saccharomyces uvarum				-0.246699	-0.289748	-0.70763	TC36	B26-3				0.0379108	0.000619377	0.842823	0.0135919	1.05666	0.0174565	0.818045	0.00220967	5.96814	0.205176	0.612325	0.085592	Diego Libkind
yHAB504	Saccharomyces uvarum				-0.245667	-0.304699	-0.70707	TC63	CG10-25a				0.0379378	0.000568313	0.843426	0.0128127	1.04562	0.00394047	0.809611	0.0142392	6.07104	1.55957	0.612563	0.0939122	Diego Libkind
yHAB482	Saccharomyces uvarum	HOL-EU	YES	YES	-0.243141	-0.285622	-0.860489	TC41	B6-2				0.0380043	0.000334813	0.844904	0.00762188	1.05954	0.00337778	0.820388	0.0139525	6.61036	0.417339	0.550766	0.0234986	Almeida et al. 2014
yHAB502	Saccharomyces uvarum				-0.239843	-0.304455	-0.853769	TC61	CG10-23a				0.0380914	0.000637363	0.846837	0.0139909	1.04584	0.00371237	0.809748	0.00831633	6.59711	0.832526	0.553337	0.0114409	Diego Libkind
yHAB538	Saccharomyces uvarum				-0.231532	-0.394363	-2.07467	TC97	S12-1				0.0354225	0.00163784	0.85173	0.120698	1.02426	0.0675116	0.760825	0.0137931	7.62192	1.3684	0.237389	0.131063	Diego Libkind
yHAB458	Saccharomyces uvarum				-0.229974	-0.268067	-0.990099	TC17	B11-1				0.0383528	0.000115319	0.85265	0.0027438	1.07244	0.0130418	0.830431	0.0215732	7.25885	1.01408	0.503443	0.0172672	Libkind et al. 2011
yHCT127	Saccharomyces uvarum	SA-A			-0.229302	-0.249836	-0.499483	CRUB1993	S6-5				0.0347222	0.0019681	0.853048	0.0514817	0.899013	0.00472163	0.840992	0.0167306	8.46329	3.38081	0.70736	0.146935	Almeida et al. 2014
yHAB445	Saccharomyces uvarum				-0.227527	-0.0867397	-0.619686	CRUB1570	TC4	2-c			0.0477756	0.0162833	0.854098	0.0276366	1.61268	0.0332452	0.941648	0.0902724	7.58817	0.834998	0.650812	0.201676	Libkind et al. 2011
yHAB274	Saccharomyces uvarum				-0.221054	-0.255889	-0.688668	KEH.25.A.8					0.0358888	0.000587509	0.857938	0.0140447	0.885798	0.0202965	0.837471	0.0191892	7.96253	0.987877	0.620427	0.0769737	Justin Fay
yHAB488	Saccharomyces uvarum	Admixture SA-A/SA-B			-0.218679	-0.30327	-0.800063	CRUB1777	TC47	B9-3			0.0386543	1.46e-05	0.859352	0.000505934	1.04676	0.0117049	0.810413	0.00213775	6.35465	0.782726	0.574324	0.0101261	Almeida et al. 2014
yHAB443	Saccharomyces uvarum	SA-B			-0.21853	-0.0806963	-0.615371	CRUB1572	3a	2-3R10			0.0478105	0.0146828	0.859441	0.00277702	1.61456	0.163316	0.945601	0.166245	7.83329	0.578922	0.652762	0.312982	Almeida et al. 2014
yHAB276	Saccharomyces uvarum				-0.216797	-0.202284	-0.425776	KEH.25.G.10					0.0359949	0.000179925	0.860474	0.0043012	0.91933	0.053272	0.869173	0.0503656	6.58518	0.0447703	0.744438	0.00506118	Justin Fay
yHAB451	Saccharomyces uvarum				-0.215644	-0.326414	-0.915309	TC 10	B10-5				0.0387357	0.000613203	0.861162	0.0134508	1.02999	0.00452131	0.797516	0.0145218	6.88268	0.115353	0.53023	0.0648518	Libkind et al. 2011
yHAB523	Saccharomyces uvarum	SA-B			-0.211532	-0.420999	-1.47986	CR20-21A					0.0358902	0.00222107	0.86362	0.135765	1.00483	0.0369465	0.746907	0.0082551	5.52943	2.05795	0.358524	0.255348	Diego Libkind
yHAB447	Saccharomyces uvarum	SA-A			-0.211252	-0.0641715	-0.232626	CRUB1586	4-2R10				0.0481879	0.0197657	0.863787	0.0738379	1.67194	0.0969309	0.956494	0.0407805	5.27949	3.18657	0.851084	0.0146575	Almeida et al. 2014
yHAB503	Saccharomyces uvarum				-0.21073	-0.316939	-0.669334	TC62	CG10-24a				0.0388677	0.00108139	0.8641	0.0242236	1.03672	0.0124159	0.802771	0.0207064	5.82729	0.967393	0.628797	0.0382859	Diego Libkind
yHAB442	Saccharomyces uvarum	SA-A	YES	YES	-0.209638	-0.174576	-0.517361	CRUB1566	1-a				0.0486138	0.0180471	0.864754	0.0560214	1.5159	0.0718328	0.886028	0.108533	7.36646	0.710233	0.698649	0.348876	Almeida et al. 2014
yHAB547	Saccharomyces uvarum				-0.209519	-0.409131	-1.55882	TC106	S7-5				0.0359636	0.00173624	0.864825	0.124302	1.01474	0.104871	0.753077	0.041926	6.14355	2.77804	0.339428	0.263211	Libkind et al. 2011
yHAB481	Saccharomyces uvarum				-0.206957	-0.244619	-0.881319	TC40	B6-1				0.0389697	0.000768315	0.866363	0.0168981	1.0901	0.000546527	0.844039	0.0120874	6.7078	0.205891	0.542871	0.0407612	Diego Libkind
yHAB519	Saccharomyces uvarum	Admixture SA-A/SA-B			-0.206239	-0.425116	-1.27381	CRUB1780	CR10-9				0.0359919	0.00286015	0.866794	0.151331	1.00261	0.0640632	0.744779	0.0119977	5.31622	2.78735	0.413566	0.343639	Almeida et al. 2014
yHAB484	Saccharomyces uvarum				-0.204745	-0.256614	-0.865003	TC43	B6-4				0.0390293	0.00102296	0.867692	0.0229255	1.08108	0.000286023	0.83705	0.0113463	6.66925	1.06715	0.549045	0.0300967	Libkind et al. 2011
yHAB278	Saccharomyces uvarum				-0.204621	-0.242305	-0.656831	KEH.26.B.4					0.0362999	5.73e-05	0.867766	0.00137009	0.894178	0.0552206	0.845393	0.0522078	7.76683	0.768629	0.63427	0.0627693	Justin Fay
yHAB479	Saccharomyces uvarum				-0.192648	-0.260686	-0.797761	TC38	B5-4				0.0393581	0.000364193	0.874998	0.00791188	1.07795	0.012759	0.834691	0.0214131	6.33507	0.617073	0.575241	0.00477105	Diego Libkind
yHAB446	Saccharomyces uvarum				-0.184271	-0.157721	-0.588832	CRUB1584	TC5				0.0492146	0.016681	0.880094	0.0267176	1.53434	0.0559811	0.89644	0.100095	7.43131	0.781822	0.664881	0.20911	Libkind et al. 2011
yHAB480	Saccharomyces uvarum				-0.177357	-0.254273	-0.902285	TC39	B5-5b				0.0397774	0.000213802	0.884321	0.0049399	1.08275	0.0123061	0.83841	0.0211139	6.82773	0.925042	0.535038	0.0160731	Diego Libkind
yHAB545	Saccharomyces uvarum				-0.177198	-0.378476	-1.3186	TC104	S7-3				0.0368395	0.000500917	0.884419	0.0966773	1.03579	0.0761379	0.76925	0.0198007	5.25218	2.44883	0.400923	0.315278	Libkind et al. 2011
yHAB483	Saccharomyces uvarum				-0.174107	-0.300829	-0.991473	TC42	B6-3				0.039517	0.000895969	0.886316	0.00910098	1.06794	0.028185	0.811786	0.0116921	5.98632	0.267107	0.502964	0.0612371	Libkind et al. 2011
yHAB527	Saccharomyces uvarum				-0.172039	-0.40667	-1.41951	TC86	CR20-25a				0.0368731	0.00255698	0.887587	0.146083	1.01523	0.0527955	0.754362	0.0031662	5.09956	1.52889	0.37384	0.244269	Diego Libkind
yHAB457	Saccharomyces uvarum				-0.169674	-0.313699	-0.972022	TC16	B10-74				0.0399897	0.000540884	0.889043	0.0122125	1.03931	0.0242881	0.804576	0.0076848	7.14323	0.211651	0.509791	0.0388189	Libkind et al. 2011
FM68	Saccharomyces uvarum				-0.168054	-0.170175	-0.0236432	YNN52	61-137				0.0562996	0.0012813	0.890042	0.0202561	1.1479	0.0118683	0.888735	0.00918871	6.22167	0.0641535	0.983745	0.0101437	Herman Phaff
yHAB528	Saccharomyces uvarum	SA-B	YES	YES	-0.167148	-0.439404	-1.64668	CRUB1783	CR30-23A				0.0369803	0.00294066	0.890601	0.155535	0.99241	0.0499228	0.737439	0.00184054	5.95196	1.74964	0.319374	0.207141	Almeida et al. 2014
yHAB449	Saccharomyces uvarum				-0.165747	-0.287705	-1.05826	CRUB1592	TC8				0.0400989	0.000543496	0.891467	0.0118946	1.05798	0.00706668	0.819204	0.0167921	7.71677	1.04453	0.480211	0.114916	Libkind et al. 2011
yHAB456	Saccharomyces uvarum				-0.165202	-0.298896	-0.851955	TC15	B10-73				0.040114	0.000350767	0.891803	0.00760987	1.04988	0.00272758	0.812874	0.00912194	6.58046	0.00447017	0.554033	0.0589119	Libkind et al. 2011
yHAB485	Saccharomyces uvarum				-0.164704	-0.283013	-0.865531	TC44	B6-5				0.0401277	0.000652712	0.892111	0.0146993	1.06154	0.00828088	0.821873	0.00494696	6.6979	1.28161	0.548845	0.0475098	Libkind et al. 2011
yHAB280	Saccharomyces uvarum				-0.161438	-0.276002	-0.95476	KEH.26.B.8					0.0374029	7.04e-05	0.894134	0.00168192	0.873535	0.0945843	0.825876	0.0894239	9.52013	0.593742	0.515927	0.0321769	Justin Fay
yHAB546	Saccharomyces uvarum				-0.157487	-0.434159	-1.95192	TC105	S7-4				0.0373281	0.000886921	0.896585	0.107061	0.995909	0.0453029	0.740125	0.00172102	6.86303	0.836027	0.258473	0.129709	Libkind et al. 2011
yHAB281	Saccharomyces uvarum				-0.155386	-0.211878	-0.385785	KEH.26.B.9					0.0375601	0.0012158	0.897892	0.0290642	0.913237	0.00226939	0.863412	0.00214558	6.50896	1.16334	0.765363	0.136793	Justin Fay
yHAB450	Saccharomyces uvarum				-0.151613	-0.264072	-0.837621	CRUB1601	TC9				0.0404935	0.000952049	0.900244	0.0213558	1.0755	0.0012331	0.832734	0.0124628	6.53668	0.976427	0.559566	0.0246585	Libkind et al. 2011
yHAB452	Saccharomyces uvarum				-0.146637	-0.281594	-1.04846	TC11	B10-68				0.0406335	2.35e-05	0.903354	0.0007138	1.0625	0.00359626	0.822682	0.0141534	7.52988	0.40619	0.483483	0.025074	Libkind et al. 2011
yHAB494	Saccharomyces uvarum				-0.146399	-0.273339	-0.990827	TC53	C50'				0.0406401	0.000772374	0.903503	0.017362	1.06858	0.00524754	0.827403	0.015497	7.29026	0.514367	0.503189	0.088339	Diego Libkind
yHAB524	Saccharomyces uvarum				-0.141259	-0.402979	-1.40872	TC83	CR20-22a				0.0376525	0.00294063	0.906728	0.157079	1.01739	0.0345032	0.756295	0.0105197	5.01716	1.41382	0.376647	0.240498	Diego Libkind
yHAB448	Saccharomyces uvarum				-0.140174	-0.258223	-0.877149	CRUB1590	TC7				0.0408158	0.00103476	0.90741	0.0231962	1.07971	0.0239868	0.836117	0.0301254	6.72034	1.02478	0.544442	0.0257046	Libkind et al. 2011
KEH.25.A.9	Saccharomyces uvarum		YES	YES	-0.138738	-0.421863	-1.16353	yHAB275	yHDPN34				0.0379961	0.0035607	0.908313	0.0851201	0.789535	0.177716	0.74646	0.16802	11.4858	3.40511	0.446419	0.132347	Justin Fay
yHAB553	Saccharomyces uvarum				-0.13839	-0.275385	-0.857653	TC112	SR10-M3				0.0408664	0.000160756	0.908533	0.00376571	1.06705	0.00873374	0.82623	0.0181798	6.5996	0.53321	0.55185	0.0137794	Libkind et al. 2011
yHAB508	Saccharomyces uvarum				-0.13419	-0.441002	-1.82503	TC67	CG20-223a				0.0377736	0.00428677	0.911181	0.189653	0.991352	0.0516146	0.736623	0.00313678	6.76253	2.04314	0.282236	0.184953	Diego Libkind
yHAB548	Saccharomyces uvarum				-0.130854	-0.368457	-1.59116	TC107	S8-1				0.0380124	0.00113789	0.913291	0.114655	1.04329	0.0882903	0.77461	0.0285751	5.84233	1.94346	0.331905	0.225792	Libkind et al. 2011
yHAB507	Saccharomyces uvarum				-0.130645	-0.385926	-1.2875	TC66	CG10-9a				0.0379054	0.00348759	0.913423	0.170782	1.03023	0.0661531	0.765288	0.0125702	5.44257	2.94897	0.40966	0.345825	Diego Libkind
yHAB522	Saccharomyces uvarum	Admixture SA-A/SA-B	YES	YES	-0.126918	-0.389471	-1.47737	CRUB1782	CR10-H1				0.0380681	0.0021468	0.915786	0.138988	1.02714	0.0425652	0.763409	0.00486874	5.22498	1.39471	0.359142	0.224882	Almeida et al. 2014
yHAB542	Saccharomyces uvarum				-0.125586	-0.327898	-1.61409	TC101	S4-4				0.0381138	0.00192773	0.916632	0.133838	1.07221	0.0562875	0.796697	0.00373706	5.68737	1.3925	0.326671	0.198509	Libkind et al. 2011
yHAB529	Saccharomyces uvarum				-0.12196	-0.41494	-1.32985	TC88	CR30-24a				0.038151	0.00315958	0.918938	0.163477	1.00954	0.0572621	0.750051	0.00669157	5.23541	2.35783	0.397809	0.307917	Diego Libkind
yHAB506	Saccharomyces uvarum				-0.112102	-0.413923	-1.40636	TC65	CG10-8a				0.0385064	0.00122116	0.925239	0.117788	1.0087	0.00744756	0.75058	0.041421	4.72542	0.648436	0.377262	0.194424	Diego Libkind
yHAB526	Saccharomyces uvarum				-0.10488	-0.355359	-1.47031	TC85	CR20-24a				0.0386394	0.00248564	0.929882	0.14843	1.05259	0.0800413	0.781675	0.0221073	5.40858	1.86514	0.360905	0.249094	Diego Libkind
yHAB509	Saccharomyces uvarum				-0.104158	-0.385329	-1.17059	TC68	CG20-24a				0.0386288	0.00311178	0.930348	0.163429	1.03023	0.0482536	0.765605	0.0007465	4.29128	1.2863	0.44424	0.290246	Diego Libkind
yHAB510	Saccharomyces uvarum				-0.0827785	-0.380157	-1.30391	TC69	CG20-25a				0.0391852	0.00358149	0.944237	0.175976	1.03399	0.0511099	0.768354	0.00124459	4.86225	1.75368	0.405027	0.284722	Diego Libkind
yHAB525	Saccharomyces uvarum				-0.071298	-0.380106	-1.23309	TC84	CR20-23a				0.0395276	0.00299944	0.951781	0.162799	1.03386	0.0439783	0.768381	0.00405636	4.26945	0.809507	0.425404	0.238549	Diego Libkind
yHAB540	Saccharomyces uvarum				-0.0685354	-0.344839	-1.93104	TC99	S4-1				0.0397192	0.000585789	0.953606	0.105331	1.05891	0.0228709	0.787396	0.0206509	6.95172	1.38504	0.262241	0.149218	Libkind et al. 2011
yHAB549	Saccharomyces uvarum				-0.0313386	-0.39699	-1.97218	TC108	S8-2				0.0407184	0.00139799	0.978512	0.127114	1.02187	0.0453461	0.759441	0.00261249	6.97274	0.889269	0.254867	0.129182	Libkind et al. 2011
yHAB531	Saccharomyces uvarum				-0.0288598	-0.338929	-1.71213	TC90	ExCR10-4b				0.0407481	0.00224325	0.980195	0.147461	1.0633	0.0249189	0.790628	0.0192835	6.22523	1.82398	0.305209	0.197712	Diego Libkind
yHAB552	Saccharomyces uvarum				-0.0284619	-0.332447	-1.69214	TC111	SR10-L3				0.0407904	0.00159417	0.980465	0.131986	1.06805	0.0232928	0.794189	0.0206622	5.50683	0.2927	0.309467	0.105964	Diego Libkind
yHAB541	Saccharomyces uvarum				-0.0141803	-0.31662	-1.9323	TC100	S4-2				0.0411143	0.00332077	0.990219	0.174154	1.08112	0.077551	0.802949	0.0192396	7.3695	2.39267	0.262011	0.17654	Libkind et al. 2011
yHAB544	Saccharomyces uvarum				-0.00909768	-0.322546	-1.88948	TC103	S5-3				0.0413574	0.00128663	0.993714	0.12591	1.07615	0.0543634	0.799658	0.00216566	6.72715	1.27013	0.269905	0.151166	Diego Libkind
yHAB532	Saccharomyces uvarum				0.0123431	-0.290361	-2.07777	TC91	ExCR10-6				0.0418853	0.00321321	1.00859	0.173346	1.10009	0.0417606	0.817697	0.00806228	7.1184	1.31223	0.23688	0.0510317	Diego Libkind
yHAB530	Saccharomyces uvarum				0.020363	-0.377762	-2.00608	TC 89	CS10-2				0.0422165	0.00118938	1.01421	0.125551	1.0351	0.0257073	0.769631	0.0176937	7.08412	0.727288	0.248949	0.120715	Diego Libkind
yHAB521	Saccharomyces uvarum	SA-B	YES	YES	0.0538886	-0.354203	-1.75961	CR10-E1	yHDPN182				0.0431364	0.0027333	1.03806	0.164707	1.05196	0.0183396	0.782302	0.0237747	5.96494	0.589655	0.295328	0.142205	Diego Libkind
yHAB110	Saccharomyces eubayanus	Patagonia B	YES	YES	-1.81467	-2.29478	-2.36242	CRUB 2047	S1-4B, 59				0.0112819	0.00596594	0.284268	0.191084	0.201824	0.02416	0.203799	0.0544748	27.0547	7.4483	0.194464	0.103382	Diego Libkind
yHAB59	Saccharomyces eubayanus	Patagonia B			-1.21316	-0.591008	0.76069	CRUB 2000	CR25-35, 6				0.0176562	0.00404205	0.431322	0.0921277	0.686052	0.00580808	0.663879	0.000239215	4.47572	2.29256	1.6943	1.963	Diego Libkind
yHCT112	Saccharomyces eubayanus	Patagonia B			-1.10585	-0.59344	-0.497551		S13-1				0.0202092	0.00313785	0.464627	0.0670483	0.701039	0.000673188	0.662761	0.0249026	7.90196	0.918013	0.708308	0.242192	Diego Libkind
yHCT116	Saccharomyces eubayanus	Patagonia B			-1.0771	-0.444438	0.327071	CRUB 1982	S9-1				0.0206158	0.00313936	0.473982	0.0669794	0.777932	0.0328264	0.734871	0.00269439	4.61884	2.31717	1.25446	0.074212	Diego Libkind
yHKS212	Saccharomyces eubayanus	Admixture P-A/P-B			-1.067	-0.264478	0.243973						0.0207603	0.00313109	0.477309	0.0667522	0.880613	0.00245787	0.8325	0.0297572	4.79755	2.06014	1.18425	0.0259111	Peris et al. 2014, 2016
yHCT59	Saccharomyces eubayanus	Patagonia B			-1.06452	-0.475749	-0.0224351	CRUB 1952	C62'				0.020143	0.0033512	0.478133	0.00388669	0.725245	0.089693	0.719094	0.0191006	5.86806	2.66378	0.984569	0.676754	Diego Libkind
yHAB65	Saccharomyces eubayanus	Patagonia B			-1.04425	-0.576135	-0.757538	CRUB 1575	CRUB 1575, 12				0.0197927	0.00266759	0.484898	0.0728991	0.693191	0.0131452	0.670758	0.00728344	9.76771	1.50029	0.591505	0.592662	Diego Libkind
yHCT63	Saccharomyces eubayanus	Patagonia B			-1.03739	-0.607506	-0.715948	CRUB 1761	CR10-4				0.0205652	0.00387256	0.487208	0.00689743	0.662364	0.0874478	0.65633	0.0119085	8.61485	2.30696	0.608805	0.319569	Peris et al. 2014, 2016
yHCT102	Saccharomyces eubayanus	Patagonia B			-1.01457	-0.486551	-0.0529086	CRUB 1972	L74'				0.0215305	0.00355465	0.494977	0.0763021	0.755276	0.0175843	0.713729	0.0108905	6.77494	4.98145	0.963991	0.330342	Diego Libkind
yHAB118	Saccharomyces eubayanus	Patagonia B			-1.01312	-0.519422	-0.282085	CRUB 2055	S14-2, 67				0.0209172	0.0039745	0.495472	0.00787447	0.703256	0.0821728	0.697651	0.023326	6.80443	2.72747	0.822402	0.527837	Diego Libkind
yHKS210	Saccharomyces eubayanus	Admixture P-A/P-B			-1.00919	-0.360557	1.04602						0.0216123	0.00380684	0.496826	0.0820842	0.824392	0.029046	0.778864	0.0025723	2.84503	1.53948	2.06483	0.216073	Peris et al. 2014, 2016
yHKS211	Saccharomyces eubayanus	Admixture P-A/P-B			-1.00681	-0.386514	0.249331						0.021645	0.00329621	0.497644	0.0703259	0.808755	0.0201245	0.764976	0.0484891	4.67789	1.07139	1.18866	0.275874	Peris et al. 2014, 2016
yHAB90	Saccharomyces eubayanus	Patagonia B			-0.997086	-0.462846	-0.163177	CRUB 2027	B14-3, 39				0.0204531	0.00240106	0.501011	0.0666305	0.749867	0.0261485	0.725553	0.0194224	6.70516	1.42311	0.893056	0.920551	Diego Libkind
yHAB91	Saccharomyces eubayanus	Patagonia B			-0.994442	-0.503616	-0.508525	CRUB 2028	B14-2, 40				0.020493	0.0021093	0.50193	0.0595056	0.728959	0.0219949	0.705337	0.0155668	8.51265	1.79733	0.702941	0.72421	Diego Libkind
yHAB92	Saccharomyces eubayanus	Patagonia B			-0.988298	-0.593154	-1.09851	CRUB 2029	C58', 41				0.0205972	7.61e-06	0.504072	0.00773866	0.685092	0.0202854	0.662892	0.0142566	13.5097	3.9176	0.466998	0.498237	Diego Libkind
yHAB83	Saccharomyces eubayanus	Patagonia B			-0.975119	-0.563411	-1.06121	CRUB 2020	C32', 32				0.0207813	0.000609986	0.508698	0.0229238	0.699388	0.0272214	0.6767	0.0208566	12.4281	2.53187	0.479231	0.49202	Diego Libkind
yHAB67	Saccharomyces eubayanus	Patagonia B			-0.96745	-0.489881	-0.568133	CRUB 2006	CR10-43, 14				0.0209059	0.00113756	0.511409	0.0197958	0.735628	0.0529215	0.712084	0.056983	6.99575	2.9589	0.674489	0.415364	Diego Libkind
yHAB79	Saccharomyces eubayanus	Patagonia A			-0.962442	-0.53915	-0.928033	CRUB 2016	B2-5, 27				0.0209544	0.00193343	0.513187	0.0553791	0.711288	0.0372883	0.688176	0.0305051	10.0942	0.116004	0.525574	0.479539	Diego Libkind
yHAB54	Saccharomyces eubayanus	Patagonia B			-0.960806	-0.533603	-0.639654	CRUB 1995	TS25-1, 1				0.0209835	0.00125577	0.51377	0.0388059	0.714067	0.046889	0.690827	0.039774	7.79335	1.25962	0.641867	0.525193	Diego Libkind
yHAB120	Saccharomyces eubayanus	Patagonia B			-0.95352	-0.513497	-0.786572	CRUB 2057	S13-3, 69				0.0216892	0.00287779	0.516371	0.0217842	0.704639	0.0623582	0.700522	0.043364	9.10496	2.57668	0.57972	0.312171	Diego Libkind
yHCT66	Saccharomyces eubayanus	Patagonia B			-0.953126	-0.290746	0.0373355	CRUB 1935	B24-1				0.0216065	0.000595266	0.516512	0.0142301	0.864653	0.00498659	0.817479	0.00471453	4.90276	1.11086	1.02622	0.232518	Diego Libkind
yHAB63	Saccharomyces eubayanus	Patagonia A			-0.952835	-0.400771	-0.746959	CRUB 2003	SR10-C1, 10				0.0211037	0.00076273	0.516616	0.026786	0.78278	0.0133129	0.757453	0.006743	10.046	2.1266	0.595858	0.614045	Diego Libkind
yHAB81	Saccharomyces eubayanus	Patagonia B			-0.952754	-0.596126	-1.19414	CRUB 2018	C56', 29				0.0211053	0.000712119	0.516645	0.025548	0.68356	0.00964363	0.661528	0.0146941	11.9943	0.464414	0.437048	0.391731	Diego Libkind
yHCT114	Saccharomyces eubayanus	Patagonia A	YES		-0.945418	-0.427667	-0.132167	CRUB 1980	S2-1				0.0225808	0.00249556	0.519279	0.0516638	0.786656	0.013889	0.743463	0.0155272	6.09598	1.24631	0.91246	0.234059	Peris et al. 2014, 2016
yHAB112	Saccharomyces eubayanus	Patagonia B			-0.943207	-0.478581	0.106186	CRUB 2049	B19-2, 61				0.021738	0.00167267	0.520076	0.0510158	0.721722	0.0615002	0.717683	0.0467869	5.63226	2.9523	1.07638	0.803645	Diego Libkind
yHAB114	Saccharomyces eubayanus	Patagonia B			-0.939849	-0.590882	-0.485987	CRUB 2051	B18-4, 63				0.0218557	0.00244652	0.521288	0.0328712	0.669297	0.0785407	0.663937	0.0218634	8.26399	4.016	0.714008	0.510166	Diego Libkind
yHAB80	Saccharomyces eubayanus	Patagonia B			-0.93515	-0.46897	-1.20678	CRUB 2017	C63', 28				0.0213591	0.00138753	0.522988	0.0421749	0.747033	0.110461	0.72248	0.101035	12.3403	0.0660874	0.433235	0.399516	Diego Libkind
yHAB115	Saccharomyces eubayanus	Patagonia B			-0.929634	-0.533201	0.125713	CRUB 2052	B18-1, 64				0.022152	0.00408073	0.524991	0.00524664	0.699289	0.117627	0.69102	0.0127524	7.27323	5.79839	1.09105	1.05522	Diego Libkind
yHCT55	Saccharomyces eubayanus	Patagonia B			-0.926909	-0.716495	-0.940151	CRUB 1948	C30'				0.0221107	0.00313437	0.525984	0.0173743	0.611142	0.0407261	0.608574	0.0509788	10.0643	2.69757	0.521178	0.273687	Diego Libkind
yHCT106	Saccharomyces eubayanus	Patagonia B			-0.924931	-0.463478	-0.0244254	CRUB 1976	S10-2				0.0229098	0.00363514	0.526706	0.0778023	0.767584	0.0246981	0.725236	0.00461327	6.10669	3.62271	0.983212	0.163405	Diego Libkind
yHAB99	Saccharomyces eubayanus	Patagonia B			-0.923178	-0.46375	-0.709049	CRUB 2036	B27-3, 48				0.0215479	2.56e-05	0.527346	0.00891689	0.749371	0.0194898	0.725099	0.0129825	7.69796	3.41928	0.611723	0.365015	Diego Libkind
yHCT107	Saccharomyces eubayanus	Patagonia B			-0.919329	-0.430508	0.915254	CRUB 1977	S1-1				0.0229978	0.00344394	0.528755	0.0733803	0.78414	0.0363424	0.742	0.062925	4.21158	3.91119	1.8859	1.14258	Peris et al. 2014, 2016
yHCT91	Saccharomyces eubayanus	Patagonia B			-0.911575	-0.326986	0.441393	CRUB 1961	CR10-B1				0.0231152	0.00227866	0.531604	0.0465365	0.842479	0.0388533	0.7972	0.0674242	4.33199	0.471276	1.35791	0.739609	Peris et al. 2014, 2016
yHCT117	Saccharomyces eubayanus	Patagonia B			-0.909952	-0.325697	1.01144	CRUB 1983	SR10-B3				0.0231454	0.00303026	0.532203	0.0638237	0.844101	0.00619918	0.797913	0.02489	2.83279	1.27735	2.01592	0.00388676	Diego Libkind
yHAB113	Saccharomyces eubayanus	Patagonia B			-0.903521	-0.615999	-0.589222	CRUB 2050	B18-5, 62				0.0225394	0.00395789	0.53458	0.000660659	0.65863	0.0889887	0.652478	0.00980585	8.97857	4.51078	0.664701	0.484139	Diego Libkind
yHCT60	Saccharomyces eubayanus	Patagonia B			-0.897943	-0.482097	-0.647993	CRUB 1953	C77'				0.0224979	0.00249587	0.536651	0.0343799	0.71899	0.0483489	0.715936	0.0595387	8.27963	2.36307	0.638167	0.345014	Diego Libkind
yHAB77	Saccharomyces eubayanus	Patagonia B			-0.895299	-0.578486	-0.883121	CRUB 2014	SR10-F1, 24				0.0219702	0.000204252	0.537636	0.00345443	0.692172	0.0402597	0.669666	0.0335304	9.0311	2.09293	0.542193	0.417087	Diego Libkind
yHAB104	Saccharomyces eubayanus	Patagonia A			-0.893377	-0.453607	0.952973	CRUB 2041	B24-2, 53				0.0224	0.000562655	0.538352	0.0805326	0.734097	0.0595421	0.730215	0.0506042	6.50895	6.86723	1.93586	2.2496	Diego Libkind
yHAB76	Saccharomyces eubayanus	Patagonia A			-0.892937	-0.480421	-0.373829	CRUB 2013	CR10-52, 23				0.0219857	0.00239692	0.538517	0.0671189	0.740945	0.0646674	0.716768	0.0567676	7.42395	1.03245	0.771732	0.767556	Diego Libkind
yHAB55	Saccharomyces eubayanus	Patagonia B			-0.89149	-0.514033	-0.272783	CRUB 1996	CR10-F2, 2				0.0220177	0.00113137	0.539057	0.0361594	0.72384	0.052688	0.700262	0.0453091	6.36186	0.179955	0.827722	0.747042	Diego Libkind
yHAB64	Saccharomyces eubayanus	Patagonia A			-0.890778	-0.38925	-0.450422	CRUB 2004	CR25-55, 11				0.0220197	0.00226391	0.539323	0.0638766	0.788975	0.00649477	0.763527	0.0124737	8.22786	1.81761	0.731829	0.757391	Diego Libkind
yHCT90	Saccharomyces eubayanus	Patagonia A			-0.887378	-0.453393	-0.158145	CRUB 1960	CR10-51				0.0235144	0.00380261	0.540596	0.0815016	0.773079	0.0306455	0.730323	0.000809275	6.21005	1.68762	0.896177	0.169342	Peris et al. 2014, 2016
yHAB86	Saccharomyces eubayanus	Patagonia B			-0.88723	-0.34488	-1.04889	CRUB 2023	B20-4, 35				0.0220958	0.00051195	0.540651	0.0040275	0.814003	0.0886396	0.787373	0.0793927	9.97818	2.91555	0.48334	0.349996	Diego Libkind
yHCT54	Saccharomyces eubayanus	Patagonia B			-0.887153	-0.519975	-0.160524	CRUB 1947	C29'				0.0226582	0.00241588	0.54068	0.0369796	0.702923	0.0812935	0.697384	0.024156	7.22504	4.36661	0.8947	0.727382	Diego Libkind
yHCT115	Saccharomyces eubayanus	Patagonia B			-0.883859	-0.441056	-0.0834249	CRUB 1981	S7-1				0.0235702	0.00351587	0.541916	0.0748894	0.778719	0.0210007	0.736595	0.0482233	5.89803	1.08276	0.943814	0.261461	Diego Libkind
yHAB88	Saccharomyces eubayanus	Patagonia B			-0.88336	-0.486625	-0.392471	CRUB 2025	B17-3, 37				0.0221406	0.00134194	0.542103	0.0413599	0.737635	0.0320553	0.713693	0.0252343	6.48584	1.30014	0.761824	0.603014	Diego Libkind
yHCT46	Saccharomyces eubayanus	Patagonia A			-0.883155	-0.357091	0.0516187	CRUB 1929	B10-1				0.0227694	0.00297743	0.54218	0.0239213	0.785487	0.0716489	0.780737	0.0462018	5.89303	3.14786	1.03643	0.782464	Diego Libkind
yHAB103	Saccharomyces eubayanus	Patagonia A			-0.877087	-0.474536	0.0944516	CRUB 2040	B24-3, 52				0.0228291	0.0025734	0.544466	0.0339035	0.723409	0.0571437	0.719698	0.0514001	6.59423	4.57739	1.06766	0.945623	Diego Libkind
yHCT119	Saccharomyces eubayanus	Patagonia B			-0.876171	-0.301765	0.75723	CRUB 1985	SR10-O2				0.0236898	0.00239465	0.544811	0.0490588	0.856985	0.057794	0.811259	0.0858595	3.30611	0.433481	1.69024	0.553924	Diego Libkind
yHAB61	Saccharomyces eubayanus	Patagonia B			-0.875189	-0.476601	-0.326858	CRUB 2001	SR10-D1, 8				0.022268	0.00114122	0.545183	0.0364967	0.742818	0.0422063	0.718669	0.035017	6.41016	0.650641	0.797271	0.683725	Diego Libkind
yHAB75	Saccharomyces eubayanus	Patagonia B			-0.871927	-0.480349	-0.103291	CRUB 1582	CRUB 1582, 22				0.0223287	0.000175126	0.546416	0.0043052	0.740716	0.000930007	0.716804	0.0067101	5.07243	2.11186	0.930907	0.578732	Diego Libkind
yHAB82	Saccharomyces eubayanus	Patagonia B			-0.86998	-0.470421	-1.09869	CRUB 2019	C31'A, 31				0.0223571	4.96e-05	0.547155	0.0098168	0.745874	0.00976744	0.721754	0.00360149	11.881	0.953905	0.466941	0.450043	Diego Libkind
yHAB70	Saccharomyces eubayanus	Patagonia A			-0.869446	-0.483786	-0.604769	CRUB 2008	CG20-29a, 17				0.0223698	0.000508874	0.547357	0.00384683	0.73912	0.0401879	0.715099	0.0330927	7.41249	1.84362	0.657577	0.497702	Diego Libkind
yHCT103	Saccharomyces eubayanus	Patagonia A			-0.868868	-0.347107	-0.0787832	CRUB 1973	S10-3				0.02382	0.0042051	0.547576	0.0906854	0.832387	0.043537	0.786159	0.0108365	6.14104	3.1469	0.946856	0.067681	Diego Libkind
yHCT56	Saccharomyces eubayanus	Patagonia B			-0.867934	-0.413733	-0.0172415	CRUB1949	C37'				0.0230726	0.00371594	0.547931	0.00740661	0.756481	0.0853682	0.750679	0.0281175	6.02152	2.99911	0.98812	0.716104	Diego Libkind
yHAB100	Saccharomyces eubayanus	Patagonia B			-0.867838	-0.468844	-0.913712	CRUB 2037	B27-2, 49				0.0223942	0.00044129	0.547967	0.00218345	0.746571	0.0195063	0.722543	0.0247325	8.84179	4.69311	0.530818	0.272608	Diego Libkind
yHCT93	Saccharomyces eubayanus				-0.867558	-0.65515	-0.247148	CRUB 1963	CR10-I1				0.0238362	0.00322543	0.548074	0.0681383	0.668997	0.138842	0.63501	0.155635	11.169	8.50209	0.84256	0.870939	Diego Libkind
yHAB84	Saccharomyces eubayanus	Patagonia B			-0.866898	-0.516756	-0.824198	CRUB 2021	C28', 33				0.0224117	0.000816742	0.548325	0.0113651	0.722316	0.0133645	0.698942	0.0072672	8.49507	2.6862	0.564796	0.398392	Diego Libkind
yHAB122	Saccharomyces eubayanus	Patagonia B			-0.865811	-0.538542	-0.58595	CRUB 2059	S14-5A, 71				0.0229912	0.00239829	0.548738	0.038802	0.69121	0.0439154	0.688466	0.0598057	8.27345	3.08836	0.66621	0.411684	Diego Libkind
yHCT68	Saccharomyces eubayanus	Patagonia A			-0.864803	-0.492712	-0.24359	CRUB 1939	B27-1				0.0229905	0.0022078	0.549121	0.0433875	0.714155	0.0538004	0.710688	0.053357	6.22693	1.70968	0.844641	0.448474	Diego Libkind
yHAB74	Saccharomyces eubayanus	Patagonia B			-0.864457	-0.354117	-0.101197	CRUB 2012	CR30-48, 21				0.0224314	0.00150649	0.549253	0.0454989	0.80862	0.0416688	0.782348	0.0339807	6.56692	1.61692	0.932259	0.975939	Diego Libkind
yHAB57	Saccharomyces eubayanus	Patagonia B			-0.863948	-0.480479	-0.152211	CRUB 1998	CR25-32, 4				0.0224203	0.00393263	0.549447	0.104869	0.740912	0.0638887	0.71674	0.0560143	5.85202	0.164996	0.899871	0.812207	Diego Libkind
yHAB95	Saccharomyces eubayanus	Patagonia A			-0.863787	-0.366663	-0.861325	CRUB 2032	B4-4, 44				0.0224517	0.000251777	0.549508	0.0148001	0.801506	0.0134567	0.775574	0.00673526	10.2601	1.16456	0.550447	0.540207	Diego Libkind
yHCT100	Saccharomyces eubayanus	Patagonia B			-0.855207	-0.33565	0.491353	CRUB 1970	CS10-4				0.0240328	0.00174715	0.552786	0.034072	0.837599	0.0300769	0.792427	0.0589491	3.97491	0.523714	1.40576	0.459836	Diego Libkind
yHAB66	Saccharomyces eubayanus	Patagonia B			-0.854326	-0.390083	0.0912042	CRUB 2005	CR10-44, 13				0.0225974	0.000515561	0.553124	0.0213117	0.788618	0.0179544	0.763086	0.0111889	4.98487	0.0470296	1.06526	0.97323	Diego Libkind
yHCT95	Saccharomyces eubayanus	Patagonia B			-0.841326	-0.424008	0.34066	CRUB 1965	CR25-31				0.024267	0.00210083	0.558131	0.0421506	0.788334	0.00265045	0.745351	0.031225	4.41511	0.556523	1.26634	0.421118	Diego Libkind
yHCT92	Saccharomyces eubayanus	Patagonia B			-0.838755	-0.430198	0.253644	CRUB 1962	CR10-D1				0.0243118	0.00237666	0.559126	0.0484863	0.784365	0.0334088	0.74216	0.0601598	4.6919	1.58088	1.19221	0.144778	Peris et al. 2014, 2016
yHCT120	Saccharomyces eubayanus	Patagonia B			-0.837884	-0.34462	0.0482417	CRUB 1986	TS10-3				0.0243245	0.00203584	0.559463	0.0406405	0.83328	0.0153992	0.787515	0.015798	5.75529	3.29902	1.034	0.147199	Diego Libkind
yHCT49	Saccharomyces eubayanus	Patagonia B			-0.836245	-0.440029	0.0925007	CRUB 1932	B14-1				0.0233355	0.000936998	0.560099	0.0754454	0.738359	0.0243773	0.73712	0.086437	5.46543	2.55375	1.06622	0.744936	Diego Libkind
yHAB124	Saccharomyces eubayanus	Patagonia B			-0.83401	-0.412988	0.00149853	CRUB 2061	24C4				0.0233841	0.00108141	0.560968	0.0721714	0.75361	0.0419176	0.751066	0.0711718	5.09461	0.979072	1.00104	0.45708	Diego Libkind
yHAB105	Saccharomyces eubayanus	Patagonia B			-0.831733	-0.385494	0.803199	CRUB 2042	B20-5, 54				0.0234862	0.00182967	0.561854	0.0545771	0.768933	0.0537077	0.765517	0.0616725	4.34993	3.31252	1.74497	1.63883	Diego Libkind
yHCT58	Saccharomyces eubayanus	Patagonia B			-0.830863	-0.440439	-0.107679	CRUB 1951	C48				0.0236261	0.00327353	0.562193	0.0203876	0.742973	0.0886982	0.73691	0.0227572	6.94716	4.17785	0.92808	0.75224	Diego Libkind
yHCT99	Saccharomyces eubayanus	Patagonia A			-0.827162	-0.343266	-0.226829	CRUB 1969	CR30-51				0.0245081	0.00242654	0.563637	0.049584	0.833676	0.00465312	0.788255	0.0347701	6.65503	2.88507	0.854511	0.0148318	Peris et al. 2014, 2016
yHAB69	Saccharomyces eubayanus	Patagonia B			-0.826013	-0.452115	-0.95269	CRUB 2007	PS10-4, 16				0.0230495	2.04e-05	0.564086	0.00836943	0.755364	0.00133159	0.73097	0.00463642	9.46782	2.22847	0.516668	0.396094	Diego Libkind
yHCT89	Saccharomyces eubayanus				-0.820484	-0.29503	0.223601	CRUB 1959	CR10-46				0.0246199	0.00209269	0.566252	0.0418733	0.861645	0.0242969	0.815055	0.0543606	4.77155	1.39477	1.16764	0.196043	Diego Libkind
yHCT97	Saccharomyces eubayanus				-0.819143	-0.268699	0.271927	CRUB 1967	CR30-41				0.024637	0.00105494	0.566779	0.0179896	0.878094	0.00524955	0.830068	0.0270262	4.66487	1.79811	1.20742	0.0842357	Diego Libkind
yHAB116	Saccharomyces eubayanus	Patagonia B			-0.818555	-0.456751	-0.147035	CRUB 2053	S9-5, 65				0.0236833	0.001636	0.567009	0.06007	0.731045	0.0400335	0.728625	0.0696703	6.86212	3.79577	0.903105	0.696072	Diego Libkind
yHCT101	Saccharomyces eubayanus	Patagonia A			-0.818034	-0.298844	0.13094	CRUB 1971	ExCR10-7b				0.024663	0.00233306	0.567215	0.0473934	0.85992	0.00429964	0.812903	0.0272622	5.12959	1.88897	1.09501	0.096614	Peris et al. 2014, 2016
yHAB101	Saccharomyces eubayanus	Patagonia A			-0.817925	-0.300952	0.189423	CRUB 2038	B24-5, 50				0.0238076	0.00294361	0.567257	0.0290965	0.814954	0.0518103	0.811717	0.0704795	6.80928	5.31182	1.14031	1.08758	Diego Libkind
yHAB78	Saccharomyces eubayanus	Patagonia B			-0.81586	-0.394388	-0.894468	CRUB 2015	PS10-5, 25				0.0232171	0.000632895	0.56807	0.00655595	0.785978	0.053803	0.760812	0.058231	8.90202	2.89986	0.537946	0.375371	Diego Libkind
yHCT104	Saccharomyces eubayanus	Patagonia A			-0.812222	-0.318854	0.542452	CRUB 1974	S10-4				0.0247588	0.00165262	0.569504	0.0317115	0.847491	0.0260755	0.801706	0.0555265	3.82083	0.729666	1.45645	0.392926	Peris et al. 2014, 2016
yHAB491	Saccharomyces eubayanus				-0.803167	-0.54672	-0.895282	TC50	C38'	C38'			0.0257779	0.000408221	0.57309	0.00919645	0.884287	0.0193973	0.684575	0.00555677	6.88539	1.61049	0.537642	0.0698108	Diego Libkind
yHCT105	Saccharomyces eubayanus	Patagonia B			-0.801043	-0.451028	-0.344875	CRUB 1975	PS10-2				0.0249571	0.0026992	0.573934	0.0557434	0.773889	0.00686669	0.731522	0.0217011	7.06615	1.38731	0.787376	0.208273	Peris et al. 2014, 2016
yHAB97	Saccharomyces eubayanus	Patagonia B			-0.798853	-0.367904	-0.215082	CRUB 2034	B27-5, 46				0.0234945	0.000908512	0.574806	0.0131944	0.800743	0.0045974	0.774908	0.0107299	5.47293	2.35622	0.861497	0.524701	Diego Libkind
yHAB119	Saccharomyces eubayanus	Patagonia A			-0.795738	-0.392531	-0.170423	CRUB 2056	B3-3, 68				0.0240395	0.00141686	0.576048	0.0668443	0.76399	0.0374289	0.761792	0.0772224	6.953	3.81876	0.888582	0.681984	Diego Libkind
yHAB56	Saccharomyces eubayanus	Patagonia B			-0.795094	-0.354818	-0.131348	CRUB 1997	CR10-42, 3				0.0235426	0.000770153	0.576306	0.027906	0.808334	0.0678876	0.781968	0.0593552	5.5844	0.602183	0.912978	0.779269	Diego Libkind
yHCT96	Saccharomyces eubayanus	Patagonia A			-0.790406	-0.279945	-1.96101	CRUB 1966	CR30-36				0.024562	0.00571347	0.578181	0.145867	0.870633	0.08378	0.823622	0.0865509	21.0921	8.09387	0.256849	0.0261729	Peris et al. 2014, 2016
yHAB102	Saccharomyces eubayanus	Patagonia A			-0.79031	-0.313019	0.660077	CRUB 2039	B24-4, 51				0.0242415	0.00269932	0.57822	0.0368027	0.804812	0.0066632	0.804955	0.11414	5.97889	5.47044	1.58017	1.67134	Diego Libkind
yHCT50	Saccharomyces eubayanus	Patagonia B			-0.788097	-0.294591	-0.0734049	CRUB 1933	B16-2				0.0241307	0.00100606	0.579108	0.0771219	0.816967	0.0308758	0.815303	0.091733	5.48511	1.38615	0.950392	0.486033	Diego Libkind
yHAB68	Saccharomyces eubayanus	Patagonia B			-0.785326	-0.441734	-0.290288	CRUB 1579	CRUB 1579, 15				0.0237199	0.00143385	0.580221	0.0259642	0.760695	0.0294386	0.736249	0.0344549	5.75655	3.41231	0.817739	0.366738	Diego Libkind
yHAB108	Saccharomyces eubayanus	Patagonia B			-0.784742	-0.247798	0.447982	CRUB 2045	S10-4, 57				0.0241659	0.000768472	0.580456	0.0829927	0.843694	0.0291546	0.842181	0.0974674	5.5445	4.20562	1.36413	1.27795	Diego Libkind
FM1318*	Saccharomyces eubayanus	Patagonia B	YES	YES	-0.7829	-0.494749	-0.122605	FM1318*	CRUB1568	yHCT76*	PYCC6148	CBS12357(T)	0.023739	0.00121828	0.581197	0.0389486	0.733729	0.0901538	0.709685	0.0814876	5.24382	1.56273	0.918527	0.66099	Libkind et al. 2011
yHCT94	Saccharomyces eubayanus	Patagonia B			-0.781579	-0.470644	0.265068	CRUB 1964	CR20-30b				0.0252825	0.000286198	0.58173	0.000135733	0.762587	0.0373475	0.721642	0.0630902	4.66906	0.449448	1.20169	0.433476	Peris et al. 2014, 2016
yHAB85	Saccharomyces eubayanus	Patagonia B			-0.769172	-0.365264	-0.659541	CRUB 2022	C39', 34				0.0239831	0.000954157	0.586754	0.0141235	0.802302	0.01793	0.776327	0.0110579	7.48055	2.93792	0.63308	0.406599	Diego Libkind
yHCT52	Saccharomyces eubayanus	Patagonia B			-0.766497	-0.533929	-0.797643	CRUB 1936	B20-2				0.0246409	0.00269805	0.587843	0.0385109	0.692747	0.0350409	0.690671	0.0689181	8.98258	2.06438	0.575288	0.282342	Diego Libkind
yHAB109	Saccharomyces eubayanus	Patagonia B			-0.765342	-0.332574	0.269794	CRUB 2046	S10-3, 58				0.0244813	0.000643217	0.588314	0.0873341	0.795751	0.0302324	0.794118	0.0891921	5.29916	3.12997	1.20564	0.966598	Diego Libkind
yHCT72	Saccharomyces eubayanus	Patagonia A			-0.764392	-0.345549	0.741136	CRUB 1943	B4-2				0.0247626	0.00368544	0.588702	0.0152397	0.790144	0.0502054	0.787008	0.0683616	6.38064	6.25693	1.67149	1.85044	Peris et al. 2014, 2016
yHCT53	Saccharomyces eubayanus	Patagonia B			-0.764358	-0.363193	-0.32677	CRUB 1938	B2-4				0.0245015	0.000684542	0.588715	0.0864239	0.779846	0.0403386	0.777442	0.0766903	6.93826	2.63711	0.79732	0.497412	Diego Libkind
yHAB73	Saccharomyces eubayanus	Patagonia A			-0.763198	-0.396886	-0.698304	CRUB 2011	CR10-54, 20				0.0240765	0.000173713	0.589189	0.00501222	0.784988	0.0374117	0.759496	0.0300464	8.49432	0.35575	0.616296	0.551225	Diego Libkind
yHCT129	Saccharomyces eubayanus				-0.76202	-0.36188	-0.0562865						0.0256384	0.00224204	0.58967	0.0450502	0.823386	0.0160417	0.77815	0.0148301	5.94161	2.69388	0.961736	0.00450606	Diego Libkind
yHCT88	Saccharomyces eubayanus	Patagonia B			-0.757204	-0.281435	0.204944	CRUB 1958	CR10-41				0.0247245	0.00184864	0.591642	0.0593214	0.827673	0.0741142	0.822772	0.0500669	5.10993	2.46964	1.15264	0.820983	Peris et al. 2014, 2016
yHCT51	Saccharomyces eubayanus	Patagonia B			-0.756394	-0.382143	0.05687	CRUB 1934	B17-2				0.0245944	0.000198239	0.591974	0.0985273	0.766258	0.00567979	0.767297	0.120706	5.26686	1.90546	1.04021	0.632373	Diego Libkind
yHCT87	Saccharomyces eubayanus	Patagonia B			-0.755807	-0.373883	0.183576	CRUB 1957	CR10-34				0.0248779	0.00333407	0.592215	0.0241871	0.778279	0.0959093	0.771703	0.02084	6.11247	4.15906	1.1357	0.993375	Diego Libkind
yHAB62	Saccharomyces eubayanus	Patagonia B			-0.755715	-0.300591	-0.542287	CRUB 2002	SR10-H1, 9				0.0241947	0.000710565	0.592253	0.0266986	0.838922	0.0215714	0.81192	0.0274554	7.91196	0.30922	0.686682	0.646346	Diego Libkind
yHAB106	Saccharomyces eubayanus	Patagonia B			-0.748	-0.304989	0.622441	CRUB 2043	S9-2, 55				0.0248365	0.00132993	0.595428	0.0722856	0.807938	0.0115157	0.809448	0.132803	5.25971	4.27388	1.53948	1.50733	Diego Libkind
yHCT61	Saccharomyces eubayanus	Patagonia B			-0.745686	-0.371472	0.324904	CRUB 1576	CR30-36				0.0248792	0.0013645	0.596384	0.0716325	0.776241	0.0515385	0.772994	0.0649404	5.05589	2.93299	1.25258	0.993367	Peris et al. 2014, 2016
yHCT108	Saccharomyces eubayanus	Patagonia B			-0.745247	-0.365446	0.43505	CRUB 1581	12-a				0.0259403	0.00265007	0.596566	0.0543621	0.821011	0.00178629	0.776229	0.0315984	4.66194	3.18424	1.35196	0.373436	Diego Libkind
yHAB96	Saccharomyces eubayanus	Patagonia B			-0.744945	-0.324071	-0.704815	CRUB 2033	B16-4, 45				0.0243815	1.71e-05	0.596691	0.00979957	0.825521	0.0139461	0.798812	0.00702045	7.89471	2.16179	0.613521	0.452863	Diego Libkind
yHCT64	Saccharomyces eubayanus	Patagonia B			-0.737403	-0.375566	0.0535902	CRUB 1762	B19-1				0.0249445	0.000478433	0.599818	0.0932489	0.773021	0.0377811	0.770803	0.0782254	5.60629	2.60646	1.03784	0.723055	Diego Libkind
yHAB111	Saccharomyces eubayanus	Patagonia B			-0.736031	-0.406144	0.248183	CRUB 2048	S1-3, 60				0.0249344	9.07e-05	0.600389	0.102546	0.758167	0.055109	0.754638	0.058654	4.237	0.630869	1.18771	0.495125	Diego Libkind
yHCT84	Saccharomyces eubayanus	Patagonia B			-0.733439	-0.268256	-0.121478	CRUB 1954	C96'				0.0249837	0.000141679	0.601468	0.101524	0.833473	0.0508545	0.830323	0.074216	6.4633	3.20569	0.919245	0.664578	Diego Libkind
yHCT57	Saccharomyces eubayanus	Patagonia B			-0.731633	-0.372657	-0.0351208	CRUB 1950	C41'				0.0250846	0.000940399	0.602222	0.0827101	0.773937	0.0292784	0.772358	0.0868725	5.6299	2.06799	0.97595	0.598023	Diego Libkind
yHAB107	Saccharomyces eubayanus	Patagonia B			-0.728587	-0.30356	0.338876	CRUB 2044	S10-5, 56				0.0253022	0.00282985	0.603495	0.0381141	0.812024	0.0322792	0.81025	0.0895863	6.02411	4.60632	1.26477	1.19096	Diego Libkind
yHCT113	Saccharomyces eubayanus	Patagonia B			-0.726175	-0.342156	-0.610259		S14-1				0.0262917	0.00378856	0.604505	0.0804698	0.834958	0.0285638	0.788862	0.00341308	8.71372	3.91399	0.655079	6.25e-06	Diego Libkind
yHAB58	Saccharomyces eubayanus	Patagonia A			-0.722958	-0.43391	-0.346263	CRUB 1999	CR30-37, 5				0.0247499	0.000785584	0.605854	0.0287482	0.765018	0.0164577	0.740253	0.00992559	6.25166	1.35372	0.786619	0.613703	Diego Libkind
yHAB94	Saccharomyces eubayanus	Patagonia A	YES	YES	-0.72111	-0.348375	-0.563	CRUB 2031	B4-3A, 43				0.024789	0.000156192	0.606631	0.00571517	0.811784	0.0269877	0.785468	0.0197488	7.44071	1.05345	0.676893	0.56291	Diego Libkind
yHAB126	Saccharomyces eubayanus	Patagonia B			-0.700452	-0.353193	0.238176	CRUB 2062	14A1B				0.0256146	0.000754151	0.615379	0.0894224	0.784258	0.0271239	0.782849	0.0905779	4.48406	1.28993	1.1795	0.64005	Diego Libkind
yHAB117	Saccharomyces eubayanus	Patagonia B			-0.691915	-0.318786	0.21507	CRUB 2054	S9-4, 66				0.0257998	0.0011388	0.619032	0.0809354	0.803432	0.0310457	0.801744	0.0895311	4.75139	1.77906	1.16076	0.718446	Diego Libkind
yHCT48	Saccharomyces eubayanus	Patagonia B			-0.676894	-0.347913	0.223132	CRUB 1930	B12-1				0.0259381	0.000359865	0.62551	0.117614	0.786858	0.0235505	0.78572	0.0945444	4.58214	1.43301	1.16726	0.659353	Diego Libkind
yHCT75	Saccharomyces eubayanus				-0.669791	-0.327005	0.898558	CRUB 1946	C27'				0.0263518	0.00291465	0.628598	0.0404801	0.800643	0.0545485	0.79719	0.065591	5.21654	4.85998	1.8642	1.99529	Diego Libkind
yHAB93	Saccharomyces eubayanus	Patagonia B			-0.655187	-0.279387	-0.483769	CRUB 2030	B4-5, 42				0.0259457	0.000135119	0.634993	0.0132894	0.851507	0.0186882	0.823941	0.0114057	7.67129	0.448688	0.715107	0.68077	Diego Libkind
yHAB121	Saccharomyces eubayanus	Patagonia B			-0.654229	-0.319129	0.33984	CRUB 2058	S2-5, 70				0.0263801	7.41e-06	0.635415	0.110981	0.80199	0.0143673	0.801553	0.106006	4.1589	1.14951	1.26562	0.67407	Diego Libkind
yHCT62	Saccharomyces eubayanus	Patagonia B			-0.647839	-0.284673	0.366217	CRUB 1593	.8-2				0.0264587	0.000448532	0.638236	0.121936	0.822262	0.0265324	0.820928	0.0968745	4.11219	1.20349	1.28897	0.705174	Peris et al. 2014, 2016
yHAB71	Saccharomyces eubayanus	Patagonia B			-0.635616	-0.363825	-0.346794	CRUB 2009	CG20-30a, 18				0.0262961	0.000639933	0.643666	0.0257786	0.803073	0.0107484	0.777102	0.00410211	6.18889	1.57735	0.786329	0.591579	Diego Libkind
yHCT70	Saccharomyces eubayanus	Patagonia B			-0.621789	-0.302505	0.111486	CRUB 1941	B3-2				0.027007	0.000302232	0.649865	0.106156	0.814635	0.0591968	0.810843	0.0630392	4.72088	0.907958	1.08034	0.493437	Peris et al. 2014, 2016
yHCT71	Saccharomyces eubayanus				-0.612707	-0.255954	0.389669	CRUB 1942	B3-4				0.027299	0.00169738	0.653968	0.073778	0.838437	0.0223141	0.837433	0.103524	5.92944	4.62758	1.31009	1.24988	Diego Libkind
yHCT69	Saccharomyces eubayanus	Patagonia B	YES	YES	-0.610041	-0.332793	-0.027458	yHDPN9	27-1				0.0271275	0.000845663	0.655178	0.13431	0.79691	0.0472885	0.793998	0.0722964	5.32549	1.37683	0.981148	0.506887	Diego Libkind
yHAB489	Saccharomyces eubayanus				-0.596843	-0.360276	-0.121429	TC48	C25'				0.0297412	0.000158319	0.661199	0.00338009	1.00623	0.0151617	0.779016	0.000972427	4.09289	1.25079	0.919277	0.18682	Diego Libkind
yHAB505	Saccharomyces eubayanus				-0.341363	-0.285902	2.20562	TC64	CG10-28a	CG10-28a			0.0329059	0.00015218	0.789295	0.0719688	1.10492	0.10127	0.820229	0.0360394	1.33955	1.53793	4.61272	5.79907	Diego Libkind
spec.growth.mean = average (n=2) of the maximum exponential growth rates ( (ln(OD2)-ln(OD1))/(T2-T1) ) achieved by the sample in the course of the independent growth experiments
spec.growth.sd = standard deviation (n=2) of the maximum exponential growth rates achieved by the sample in the course of the independent growth experiments
spec.growth.norm.mean = average (n=2) of the maximum exponential growth rates achieved by the sample in the course of independent growth experiments, normalized by dividing by the maximum exponential growth rate of the reference included in the same experiment (plate run)
spec.growth.norm.sd = standard deviation (n=2) of the maximum exponential growth rates achieved by the sample in the course of independent growth experiments, normalized by dividing by the maximum exponential growth rate of the reference included in the same experiment (plate run)
ODmax.mean = average (n=2) of the estimated growth plateaus achieved by the sample of independent growth experiments
ODmax.sd = standard deviation (n=2) of the estimated growth plateaus achieved by the sample of independent growth experiments
ODmax.norm.mean = average (n=2) of the estimated growth plateaus achieved by the sample of independent growth experiments, normalized by dividing by the estimated growth plateau of the reference included in the same experiment (plate run)
ODmax.norm.sd = standard deviation (n=2) of the estimated growth plateaus achieved by the sample of independent growth experiments, normalized by dividing by the estimated growth plateau of the reference included in the same experiment (plate run)
lag.time.mean = average (n=2) of the time period prior to observable growth from independent experiments
lag.time.sd = standard deviation (n=2) of the time period prior to observable growth from independent experiments
lag.time.norm.mean = average (n=2) of the time period prior to observable growth from independent experiments, normalized by dividing by the reference value included in the same experiment (plate run)
lag.time.norm.sd = standard deviation (n=2) of the time period prior to observable growth from independent experiments, normalized by dividing by the reference value included in the same experiment (plate run)
*These strains are monosporic derivatives of the listed synonyms.
Almeida P, Gonçalves C, Teixeira S et al. 2014. A Gondwanan imprint on global diversity and domestication of wine and cider yeast Saccharomyces uvarum. Nat Commun, 5:4044
Charron G, Leducq JB, Bertin C, Dubé AK, Landry CR. 2013. Exploring the northern limit of the distribution of Saccharomyces cerevisiae and Saccharomyces paradoxus in North America. FEMS Yeast Res, 14:281-288
Erny C, Raoult P, Alais A, Butterlin G, Delobel P, Matei-Radoi F, Casaregola S, Legras JL. 2012. Ecological success of a group of Saccharomyces cerevisiae/Saccharomyces kudriavzevii hybrids in the Northern European wine making environment. Appl Environ Microbiol, 78:3256-3265
Hittinger CT, Gonçalves P, Sampaio JP, Dover J, Johnston M, Rokas A. 2010. Remarkably ancient balanced polymorphisms in a multi-locus gene network. Nature, 464:54-58
Kuehne HA, Murphy HA, Francis CA, Sniegowski PD. 2007. Allopatric divergence, secondary contact, and genetic isolation in wild yeast populations. Curr Biol, 17:407-411
Leducq JB, Charron G, Samani P et al. 2014. Local climatic adaptation in a widespread microorganism. Proc R Soc Lond B Biol Sci, 281
Leducq JB, Nielly-Thibault L, Charron G et al. 2016. Speciation driven by hybridization and chromosomal plasticity in a wild yeast. Nature Microbiology, 1:15003
Libkind D, Hittinger CT, Valério E, Gonçalves C, Dover J, Johnston M, Gonçalves P, Sampaio JP. 2011. Microbe domestication and the identification of the wild genetic stock of lager-brewing yeast. Proc Natl Acad Sci U S A, 108:14539-14544
Liti G, Ba A, Blythe M et al. 2013. High quality de novo sequencing and assembly of the Saccharomyces arboricolus genome. BMC Genomics, 14:69
Liti G, Carter DM, Moses AM et al. 2009. Population genomics of domestic and wild yeasts. Nature, 458:337-341
Lopes CA, Barrio E, Querol A. 2010. Natural hybrids of S. cerevisiae x S. kudriavzevii share alleles with European wild populations of Saccharomyces kudriavzevii. FEMS Yeast Res, 10:412-421
Parreiras LS, Breuer RJ, Avanasi Narasimhan R et al. 2014. Engineering and two-stage evolution of a lignocellulosic hydrolysate-tolerant Saccharomyces cerevisiae strain for anaerobic fermentation of xylose from AFEX pretreated corn stover. PLoS ONE, 9:e107499
Peris D, Sylvester K, Libkind D, Gonçalves P, Sampaio JP, Alexander WG, Hittinger CT. 2014. Population structure and reticulate evolution of Saccharomyces eubayanus and its lager-brewing hybrids. Mol Ecol, 23:2031-2045
Peris D, Langdon Q, Moriarty R, Sylvester K, Bontrager M, Charron G, Leducq J, Landry C, Libkind D, Hittinger C. 2016. Complex ancestries of lager-brewing hybrids were shaped by standing variation in wild yeast Saccharomyces eubayanus. Plos Genetics, 12:e1006155
Robinson HA, Pinharanda A, Bensasson D. 2016. Summer temperature can predict the distribution of wild yeast populations. Ecol Evol, 6:1236-1250
Sato TK, Liu T, Parreiras LS et al. 2013. Harnessing genetic diversity in Saccharomyces cerevisiae for improved fermentation of xylose in hydrolysates of alkaline hydrogen peroxide pretreated biomass. Appl Environ Microbiol, 8:540-554
Scannell DR, Zill OA, Rokas A, Payen C, Dunham MJ, Eisen MB, Rine J, Johnston M, Hittinger CT. 2011. The awesome power of yeast evolutionary genetics: new genome sequences and strain resources for the Saccharomyces sensu stricto genus. G3 Genes|Genomes|Genetics, 1:11-25
Sylvester K, Wang QM, James B, Mendez R, Hulfachor AB, Hittinger CT. 2015. Temperature and host preferences drive the diversification of Saccharomyces and other yeasts: a survey and the discovery of eight new yeast species. FEMS Yeast Res, 15:1-16
