# Supplementary material for: Hybridization and adaptive evolution of diverse Saccharomyces species for cellulosic biofuel production
Source: Biotechnol Biofuels. 2017 Mar 27;10:78. doi: 10.1186/s13068-017-0763-7 (PMC5369230; doi:10.1186/s13068-017-0763-7)
Supplement: Supplementary file 15 — Additional file 15. Summary of whole genome sequencing statistics. [file 13068_2017_763_MOESM15_ESM.xlsx]

## Sheet: Total
Additional File 15. Summary of whole genome sequencing statistics.
Strain Name	Species	Run Type	Average Insert Size	Standard Deviation Insert Size	Average Coverage	Kit	SRA Accession Number
yHDPN1	Saccharomyces cerevisiae x Saccharomyces mikatae	HiSeq2000 2x100	354.88	103.13	117	NEBnext	SRR4275387
yHDPN5	Saccharomyces cerevisiae x Saccharomyces kudriavzevii	HiSeq2000 2x100	356.38	103.24	203	NEBnext	SRR4275388
yHDPN379	Saccharomyces cerevisiae x Saccharomyces kudriavzevii	HiSeq2000 2x100	400.54	123.24	110	NEBnext	SRR4275389
yHDPN399	Saccharomyces cerevisiae x Saccharomyces mikatae	HiSeq2000 2x100	359.21	110.51	52	NEBnext	SRR4275390
